# Supplementary material for: Identification of human glycosyltransferase genes expressed in erythroid cells predicts potential carbohydrate blood group loci
Source: Sci Rep. 2018 Apr 16;8:6040. doi: 10.1038/s41598-018-24445-5 (PMC5902498; doi:10.1038/s41598-018-24445-5)
Supplement: Supplementary file 1 — Supplementary Table 1 [file 41598_2018_24445_MOESM1_ESM.xlsx]

## Sheet: Sheet1
Supplementary Table 1. Descriptive data for the identified glycosyltransferase genes.
Ensembl id	Gene symbol	Uniprot id	Protein name	Protein length	EC	Family	Orphanet entry	Chromosome	Gene start	Gene end	strand	transcriptId	Transcript start	Transcript end	CDS start	CDS end	Exon count	Exon lengths	Intron lengths	Variant count	Variants per kb gene	AA-altering variant count	Haplotype count 1000G	Protein haplotype count 1000G	Final status
ENSG00000184389	A3GALT2	U3KPV4	Alpha-1,3-galactosyltransferase 2	340	2.4.1.87	GT6		1	33306766	33321098	-1	ENST00000442999	33306766	33321098	33306766	33321098	5	23,84,90,138,688	8185,216,311,4598	204	23.5294	26	267	31	No erythroid expression
ENSG00000128274	A4GALT	Q9NPC4	Lactosylceramide 4-alpha-galactosyltransferase	353	2.4.1.228	GT32		22	42692121	42721298	-1	ENST00000401850	42692121	42694986	42692890	42693951	2	444,1877	545	440	30.6984	32	603	33	Known blood group gene
ENSG00000118017	A4GNT	Q9UNA3	Alpha-1,4-N-acetylglucosaminyltransferase	340	2.4.1.-	GT32		3	138123718	138132387	-1	ENST00000236709	138123718	138132387	138124264	138131256	3	176,434,1161	929,5970	1025	35.1292	20	2376	21	No erythroid expression
ENSG00000175164	ABO	P16442	Histo-blood group ABO system transferase	353	2.4.1.40, 2.4.1.37	GT6		9	133250401	133275214	-1	ENST00000611156	133255176	133275214	133255666	133275189	8	53,70,57,48,36,19,113,1181	12993,724,1451,1686,554,2,1052	394	29.9597	39	481	40	Known blood group gene
ENSG00000162688	AGL	P35573	Glycogen debranching enzyme	1532	2.4.1.25, 3.2.1.33	GH13,GH133	366	1	99850084	99924023	1	ENST00000294724	99850489	99924020	99851043	99921651	34	410,150,211,167,204,182,112,124,103,98,140,188,124,164,102,156,151,125,113,135,131,137,134,176,103,226,112,136,113,212,98,88,134,2487	76,10378,543,1962,5810,176,3817,343,101,1002,1043,2094,585,280,114,93,2428,94,117,3274,3111,249,692,3678,4247,1821,7917,1557,1009,1650,923,100,4802	395	50.8693	35	773	53	Known to cause disease
ENSG00000033011	ALG1	Q9BT22	Chitobiosyldiphosphodolichol beta-mannosyltransferase	464	2.4.1.142	GT33	79327	16	5033960	5087379	1	ENST00000262374	5071819	5085587	5071850	5084881	13	239,78,104,149,90,111,122,39,60,111,115,76,838	893,124,2131,1908,372,739,185,645,1138,1502,1008,992	1462	46.565	37	2702	54	Known to cause disease
ENSG00000139133	ALG10	Q5BKT4	Dol-P-Glc:Glc(2)Man(9)GlcNAc(2)-PP-Dol alpha-1,2-glucosyltransferase	473	2.4.1.256	GT33,GT59	101016	12	34022281	34029694	1	ENST00000266483	34022281	34028302	34022600	34026915	3	490,198,2440	1191,1703	436	25.2505	23	440	24	Known to cause disease
ENSG00000175548	ALG10B	Q5I7T1	Putative Dol-P-Glc:Glc(2)Man(9)GlcNAc(2)-PP-Dol alpha-1,2-glucosyltransferase	473	2.4.1.256			12	38316578	38329728	1	ENST00000308742	38316578	38329728	38316894	38321213	3	487,198,9568	1196,1702	2245	42.0255	45	3599	50	Essential for glycosylation
ENSG00000253710	ALG11	Q2TAA5	GDP-Man:Man(3)GlcNAc(2)-PP-Dol alpha-1,2-mannosyltransferase	492	2.4.1.131	GT4	280071	13	52012398	52029664	1	ENST00000521508	52012414	52029664	52012419	52028590	4	49,231,932,1346	6450,4862,3381	1291	25.5709	14	2068	15	Known to cause disease
ENSG00000182858	ALG12	Q9BV10	Dol-P-Man:Man(7)GlcNAc(2)-PP-Dol alpha-1,6-mannosyltransferase	488	2.4.1.260	GT22	79324	22	49900229	49918458	-1	ENST00000330817	49900229	49918458	49903838	49913765	10	196,240,133,174,195,104,224,170,76,3838	4419,86,2777,345,546,1299,3214,82,112	1886	26.5735	28	2530	29	Known to cause disease
ENSG00000101901	ALG13	Q9NP73	Putative bifunctional UDP-N-acetylglucosamine transferase and deubiquitinase ALG13	1137	2.4.1.141, 3.4.19.12	GT1	324422,777	X	111665811	111760649	1	ENST00000394780	111681150	111760649	111681219	111759999	27	150,163,139,367,84,51,47,73,82,163,76,109,65,101,128,247,114,157,121,33,56,72,166,237,41,175,916	832,2670,22923,571,2626,758,694,4548,184,1820,1432,1081,940,1035,1747,276,168,414,2089,97,4470,1591,7788,7885,4757,1971	195	26.904	30	236	31	Known to cause disease
ENSG00000172339	ALG14	Q96F25	UDP-N-acetylglucosamine transferase subunit ALG14 homolog	216		GT1	353327	1	94974407	95072945	-1	ENST00000370205	94974407	95072945	94983076	95072898	4	183,152,132,8900	7745,37605,43822	726	39.8245	24	1227	25	Known to cause disease
ENSG00000189366	ALG1L	Q6GMV1	Putative glycosyltransferase ALG1-like	207	2.4.1.-	GT33		3	125929275	125937039	-1	ENST00000611639	125929275	125934473	125929352	125934473	6	38,122,60,115,73,293	739,865,897,1008,989	698	7.35984	15	849	16	No erythroid expression
ENSG00000251287	ALG1L2	C9J202	Putative glycosyltransferase ALG1L2	215	2.4.1.-			3	130081831	130113227	1	ENST00000425059	130081831	130098390	130082017	130098255	8	206,111,122,60,111,115,76,168	9224,729,878,1242,1535,1011,972	184	24.8179	17	169	17	No erythroid expression
ENSG00000119523	ALG2	Q9H553	Alpha-1,3/1,6-mannosyltransferase ALG2	416	2.4.1.132, 2.4.1.257	GT4	79326,353327	9	99216426	99221956	-1	ENST00000476832	99217367	99221956	99217934	99221894	2	410,1470	2710	2584	26.2231	14	3348	15	Known to cause disease
ENSG00000214160	ALG3	Q92685	Dol-P-Man:Man(5)GlcNAc(2)-PP-Dol alpha-1,3-mannosyltransferase	438	2.4.1.258	GT58	79321	3	184242301	184249548	-1	ENST00000397676	184242334	184248971	184242514	184248940	9	227,100,148,161,121,206,77,145,343	2932,97,109,476,604,160,596,136	147	26.5775	21	145	23	Known to cause disease
ENSG00000120697	ALG5	Q9Y673	Dolichyl-phosphate beta-glucosyltransferase	324	2.4.1.117	GT2		13	36949775	37000261	-1	ENST00000239891	36949830	36999367	36949942	36999300	10	133,172,47,69,93,114,60,152,86,228	3638,389,1316,4027,3743,13590,6250,12975,2456	1208	13.5143	6	1563	7	Essential for glycosylation
ENSG00000088035	ALG6	Q9Y672	Dolichyl pyrophosphate Man9GlcNAc2 alpha-1,3-glucosyltransferase	507	2.4.1.267	GT57	79320	1	63367590	63438562	1	ENST00000371108	63367590	63438562	63370978	63437020	15	98,289,85,90,89,83,65,186,136,86,85,71,69,199,1740	3083,25453,5656,2109,1775,662,4019,594,1999,1726,3412,9292,126,7696	1323	34.164	27	2809	28	Known to cause disease
ENSG00000159063	ALG8	Q9BVK2	Probable dolichyl pyrophosphate Glc1Man9GlcNAc2 alpha-1,3-glucosyltransferase	526	2.4.1.265	GT57	79325	11	78100936	78139660	-1	ENST00000299626	78100942	78139660	78100964	78139588	13	167,79,194,110,68,127,104,121,140,140,98,73,254	12057,3143,2846,1815,4789,276,1115,3068,2495,2353,303,2784	132	50.6523	17	245	18	Known to cause disease
ENSG00000086848	ALG9	Q9H6U8	Alpha-1,2-mannosyltransferase ALG9	618	2.4.1.259, 2.4.1.261	GT22	79328	11	111782195	111871581	-1	ENST00000616540	111786284	111871581	111786397	111871482	15	230,139,135,71,89,136,88,106,123,155,151,148,130,131,237	981,1495,3350,4545,2809,3865,163,8656,3791,2255,633,1173,26391,23122	3005	29.9422	11	4330	12	Known to cause disease
ENSG00000198931	APRT	P07741	Adenine phosphoribosyltransferase	180	2.4.2.7		976	16	88809339	88811944	-1	ENST00000378364	88809339	88811944	88809698	88811899	5	125,107,134,79,502	163,993,274,229	1433	32.2886	44	3261	69	Known to cause disease
ENSG00000129744	ART1	P52961	GPI-linked NAD(P)(+)--arginine ADP-ribosyltransferase 1	327	2.4.2.31			11	3645128	3664416	1	ENST00000250693	3645131	3664416	3659214	3664189	5	49,115,781,42,325	13982,306,1008,2678	350	28.6228	20	612	23	No erythroid expression
ENSG00000156219	ART3	Q13508	Ecto-ADP-ribosyltransferase 3	389	2.4.2.31			4	76011184	76112802	1	ENST00000355810	76074710	76112791	76075890	76112519	12	110,78,712,33,33,30,30,30,33,33,33,406	1061,5865,15108,1278,1303,474,165,2917,627,3131,4592	1203	36.0018	7	2660	8	No erythroid expression
ENSG00000111339	ART4	Q93070	Ecto-ADP-ribosyltransferase 4	314	2.4.2.31			12	14825569	14843495	-1	ENST00000228936	14825569	14843495	14829371	14843113	3	526,709,3894	1816,10982	80	25.7235	17	82	18	Known blood group gene
ENSG00000167311	ART5	Q96L15	Ecto-ADP-ribosyltransferase 5	291	2.4.2.31			11	3638503	3642316	-1	ENST00000397068	3638503	3642255	3638738	3641862	4	450,730,33,291	1434,606,209	191	25.0986	15	191	16	No erythroid expression
ENSG00000169255	B3GALNT1	O75752	UDP-GalNAc:beta-1,3-N-acetylgalactosaminyltransferase 1	331	2.4.1.79	GT31		3	161083883	161105384	-1	ENST00000392781	161083897	161105351	161085759	161086754	8	117,111,88,91,93,95,119,2892	339,378,801,221,1879,11076,3155	45	19.3882	12	45	13	Known blood group gene
ENSG00000162885	B3GALNT2	Q8NCR0	UDP-GalNAc:beta-1,3-N-acetylgalactosaminyltransferase 2	500	2.4.1.313	GT31	588,899	1	235449923	235504481	-1	ENST00000366600	235449923	235504481	235450206	235504252	12	341,148,101,194,96,111,79,184,126,160,57,418	9312,5412,4652,4172,9093,5135,6849,2918,1243,1009,2749	38	0.696494	2	40	3	Known to cause disease
ENSG00000172318	B3GALT1	Q9Y5Z6	Beta-1,3-galactosyltransferase 1	326	2.4.1.86	GT31		2	167868948	167874041	1	ENST00000392690	167868948	167874041	167869040	167870020	1	5094		214	27.7886	10	273	11	No erythroid expression
ENSG00000162630	B3GALT2	O43825	Beta-1,3-galactosyltransferase 2	422	2.4.1.86	GT31		1	193179045	193186654	-1	ENST00000367434	193179045	193186654	193180294	193181562	2	636,2638	4336	1840	29.0794	16	3657	17	No erythroid expression
ENSG00000235863	B3GALT4	O96024	Beta-1,3-galactosyltransferase 4	378	2.4.1.62	GT31		6	33277132	33284832	1	ENST00000451237	33277132	33278825	33277420	33278556	1	1694		891	30.335	12	1197	13	No erythroid expression
ENSG00000183778	B3GALT5	Q9Y2C3	Beta-1,3-galactosyltransferase 5	314	2.4.1.-	GT31		21	39556442	39673137	1	ENST00000398714	39657882	39662888	39657882	39661492	2	12,2329	2666	1848	29.0612	16	2683	17	No erythroid expression
ENSG00000176022	B3GALT6	Q96L58	Beta-1,3-galactosyltransferase 6	329	2.4.1.134	GT31	75496,93359	1	1232265	1235041	1	ENST00000379198	1232265	1235041	1232279	1233268	1	2777		201	8.10027	36	723	52	Known to cause disease
ENSG00000109956	B3GAT1	Q9P2W7	Galactosylgalactosylxylosylprotein 3-beta-glucuronosyltransferase 1	334	2.4.1.135	GT43		11	134378504	134411918	-1	ENST00000524765	134381645	134392353	134381938	134387659	6	4510,147,509,297,101,173	149,3359,673,685,106	121	35.8837	41	154	47	No erythroid expression
ENSG00000112309	B3GAT2	Q9NPZ5	Galactosylgalactosylxylosylprotein 3-beta-glucuronosyltransferase 2	323	2.4.1.135	GT43		6	70856679	70957038	-1	ENST00000230053	70856679	70957038	70861663	70956429	4	1200,145,149,5071	61566,32149,80	214	31.1047	21	273	22	No erythroid expression
ENSG00000149541	B3GAT3	O94766	Galactosylgalactosylxylosylprotein 3-beta-glucuronosyltransferase 3	335	2.4.1.135	GT43	284139	11	62615296	62622175	-1	ENST00000265471	62615296	62622175	62615701	62621947	5	310,175,361,291,504	1194,3149,190,706	1268	28.0153	20	2409	21	Known to cause disease
ENSG00000187676	B3GLCT	Q6Y288	Beta-1,3-glucosyltransferase	498	2.4.1.-	GT31	709	13	31199936	31332276	1	ENST00000343307	31199936	31332276	31200085	31329668	15	219,50,40,110,77,112,137,64,120,70,114,100,120,145,2776	14896,7851,6193,17728,755,12979,8131,5231,2073,7876,1958,30746,6065,5605	161	21.2513	22	245	23	Known to cause disease
ENSG00000170340	B3GNT2	Q9NY97	N-acetyllactosaminide beta-1,3-N-acetylglucosaminyltransferase 2	397	2.4.1.149	GT31		2	62196113	62224731	1	ENST00000301998	62196113	62224731	62222221	62223414	2	243,2520	25856	3458	29.6325	24	4510	25	Final candidate
ENSG00000179913	B3GNT3	Q9Y2A9	N-acetyllactosaminide beta-1,3-N-acetylglucosaminyltransferase 3	372	2.4.1.149, 2.4.1.146	GT31		19	17794828	17813082	1	ENST00000318683	17795110	17813082	17807808	17812122	3	97,617,1512	12551,3196	3754	36.395	94	5007	160	No erythroid expression
ENSG00000176383	B3GNT4	Q9C0J1	N-acetyllactosaminide beta-1,3-N-acetylglucosaminyltransferase 4	378	2.4.1.149	GT31		12	122203543	122208952	1	ENST00000324189	122203543	122207537	122204619	122207388	3	259,163,1220	720,1633	360	35.1288	23	711	23	No erythroid expression
ENSG00000176597	B3GNT5	Q9BYG0	Lactosylceramide 1,3-N-acetyl-beta-D-glucosaminyltransferase	378	2.4.1.206	GT31		3	183253244	183298504	1	ENST00000326505	183253244	183273391	183269799	183270935	2	229,3894	16025	824	28.7921	15	1748	16	Essential for glycosylation
ENSG00000198488	B3GNT6	Q6ZMB0	Acetylgalactosaminyl-O-glycosyl-glycoprotein beta-1,3-N-acetylglucosaminyltransferase	384	2.4.1.147	GT31		11	77034398	77041973	1	ENST00000622824	77034398	77041973	77039552	77040706	2	81,2422	5073	4322	39.4142	39	4955	48	No erythroid expression
ENSG00000156966	B3GNT7	Q8NFL0	UDP-GlcNAc:betaGal beta-1,3-N-acetylglucosaminyltransferase 7	401	2.4.1.-	GT31		2	231395543	231401164	1	ENST00000287590	231395543	231401164	231395804	231398925	2	272,3434	1916	134	26.3055	7	174	8	Essential for glycosylation
ENSG00000177191	B3GNT8	Q7Z7M8	UDP-GlcNAc:betaGal beta-1,3-N-acetylglucosaminyltransferase 8	397	2.4.1.-	GT31		19	41425359	41428730	-1	ENST00000321702	41425359	41428730	41425585	41426778	3	135,287,1452	1025,473	449	36.4418	63	1031	84	No erythroid expression
ENSG00000237172	B3GNT9	Q6UX72	UDP-GlcNAc:betaGal beta-1,3-N-acetylglucosaminyltransferase 9	402	2.4.1.-	GT31		16	67148105	67151214	-1	ENST00000449549	67148105	67151214	67149277	67150485	2	350,2567	193	3746	28.3057	27	4385	28	Final candidate
ENSG00000175711	B3GNTL1	Q67FW5	UDP-GlcNAc:betaGal beta-1,3-N-acetylglucosaminyltransferase-like protein 1	361	2.4.1.-	GT2		17	82942155	83051810	-1	ENST00000320865	82943791	83051810	82946903	83051796	13	74,117,100,65,66,96,96,125,136,69,75,105,259	2951,98,13371,20515,9243,39368,4469,3562,109,411,9711,2829	219	40.4806	35	406	40	Final candidate
ENSG00000135454	B4GALNT1	Q00973	Beta-1,4 N-acetylgalactosaminyltransferase 1	533	2.4.1.92	GT12	101006	12	57623410	57633355	-1	ENST00000341156	57625895	57633355	57626744	57632132	11	584,219,165,107,41,181,99,191,141,241,1067	638,550,113,461,145,1005,144,450,263,656	298	29.9618	24	342	25	No erythroid expression
ENSG00000167080	B4GALNT2	Q8NHY0	Beta-1,4 N-acetylgalactosaminyltransferase 2	566	2.4.1.-	GT12		17	49132460	49176840	1	ENST00000300404	49132967	49169874	49133026	49169728	11	253,201,138,107,38,181,87,188,141,220,352	8027,587,10627,3659,2433,1337,3446,1838,2426,622	2273	28.0846	16	2347	17	No erythroid expression
ENSG00000139044	B4GALNT3	Q6L9W6	Beta-1,4-N-acetylgalactosaminyltransferase 3	998	2.4.1.244	GT7		12	460364	563509	1	ENST00000266383	460364	563509	460377	561451	20	182,104,78,96,91,101,68,79,67,144,110,101,62,790,320,154,73,154,127,2167	74620,948,8043,447,396,1176,1310,128,1471,1009,1031,303,665,2563,741,254,419,633,1921	585	27.2068	6	656	7	No erythroid expression
ENSG00000182272	B4GALNT4	Q76KP1	N-acetyl-beta-glucosaminyl-glycoprotein 4-beta-N-acetylgalactosaminyltransferase 1	1039	2.4.1.244	GT7		11	369796	382116	1	ENST00000329962	369804	382116	369804	381792	20	151,104,93,96,91,101,68,79,67,135,110,101,101,907,284,154,73,154,127,448	2154,449,97,78,74,157,233,1632,111,73,117,76,69,2090,164,110,89,379,717	535	29.307	19	1206	21	No erythroid expression
ENSG00000086062	B4GALT1	P15291	Beta-1,4-galactosyltransferase 1	398	2.4.1.-, 2.4.1.22, 2.4.1.90, 2.4.1.38, 2.4.1.-	GT7	79332	9	33104082	33167356	-1	ENST00000379731	33110637	33167356	33113454	33167169	6	599,236,188,123,105,2950	31333,14582,4305,2112,187	166	29.5269	17	221	18	Known to cause disease
ENSG00000117411	B4GALT2	O60909	Beta-1,4-galactosyltransferase 2	401	2.4.1.-, 2.4.1.22, 2.4.1.90, 2.4.1.38, 2.4.1.-	GT7		1	43978943	43991170	1	ENST00000309519	43979936	43991170	43980012	43990448	7	111,365,236,191,123,105,873	1062,215,2940,222,116,4676	99	35.65	17	115	18	Final candidate
ENSG00000158850	B4GALT3	O60512	Beta-1,4-galactosyltransferase 3	393	2.4.1.-, 2.4.1.90, 2.4.1.38, 2.4.1.-	GT7		1	161171310	161177968	-1	ENST00000622395	161171311	161177968	161171816	161176060	8	546,146,288,236,191,123,105,779	843,338,579,943,131,1273,137	183	27.4816	19	234	19	Final candidate
ENSG00000121578	B4GALT4	O60513	Beta-1,4-galactosyltransferase 4	344	2.4.1.-, 2.4.1.90, 2.4.1.275	GT7		3	119211732	119241103	-1	ENST00000483209	119211732	119240639	119212549	119230099	8	279,218,398,233,188,123,105,950	3290,6608,2805,2563,5285,2305,3558	43	9.86691	6	43	7	Final candidate
ENSG00000158470	B4GALT5	O43286	Beta-1,4-galactosyltransferase 5	388	2.4.1.-	GT7		20	49632945	49713878	-1	ENST00000371711	49632945	49713878	49636312	49713690	9	303,135,114,125,117,188,123,102,3515	56873,9489,3314,941,1802,677,2235,881	3361	36.6449	10	3108	11	Essential for glycosylation
ENSG00000118276	B4GALT6	Q9UBX8	Beta-1,4-galactosyltransferase 6	382	2.4.1.274	GT7		18	31622247	31685836	-1	ENST00000306851	31623169	31684723	31625614	31684426	9	412,117,114,125,117,188,123,102,2593	17939,8166,12496,6594,7497,3837,614,521	2104	26.3758	24	2261	25	Final candidate
ENSG00000027847	B4GALT7	Q9UBV7	Beta-1,4-galactosyltransferase 7	327	2.4.1.-, 2.4.1.133	GT7	75496,294049	5	177600100	177610347	1	ENST00000029410	177600100	177610347	177600211	177609695	6	161,363,226,84,105,808	3918,2760,1011,287,525	1990	26.5489	20	2714	20	Known to cause disease
ENSG00000174684	B4GAT1	O43505	Beta-1,4-glucuronyltransferase 1	415	2.4.1.-	GT49	899	11	66345372	66347692	-1	ENST00000311181	66345372	66347692	66346049	66347545	2	1203,869	249	1166	24.9023	23	1244	23	Known to cause disease
ENSG00000106392	C1GALT1	Q9NS00	Glycoprotein-N-acetylgalactosamine 3-beta-galactosyltransferase 1	363	2.4.1.122	GT31		7	7156934	7248651	1	ENST00000436587	7182615	7248647	7234320	7243727	4	206,237,668,5124	51482,3715,4601	1237	32.0433	6	1837	7	Essential for glycosylation
ENSG00000171155	C1GALT1C1	Q96EU7	C1GALT1-specific chaperone 1	318		GT31		X	120625793	120630150	-1	ENST00000304661	120625793	120630150	120626210	120627166	2	234,1379	2745	167	34.497	49	195	50	Essential for glycosylation
ENSG00000004468	CD38	P28907	ADP-ribosyl cyclase/cyclic ADP-ribose hydrolase 1	300	3.2.2.6, 2.4.99.20			4	15778275	15853230	1	ENST00000226279	15778278	15853230	15778415	15848602	8	370,130,136,86,74,93,87,4692	37863,8240,9200,3789,1860,333,8000	14658	41.4221	56	4991	63	Essential for glycosylation
ENSG00000167123	CERCAM	Q5T4B2	Probable inactive glycosyltransferase 25 family member 3	595		GT25		9	128411751	128437351	1	ENST00000372838	128420480	128437347	128420878	128435905	13	595,111,118,135,205,120,77,107,133,128,204,253,499	1793,167,874,137,3687,335,96,2134,2798,180,1039,943	2645	34.7067	31	3246	33	Essential for glycosylation
ENSG00000123989	CHPF	Q8IZ52	Chondroitin sulfate synthase 2	775	2.4.1.175, 2.4.1.226	GT31,GT7		2	219538947	219543787	-1	ENST00000243776	219538947	219543787	219539383	219543538	4	563,574,180,1696	1035,490,303	7932	28.1114	41	4818	42	Essential for glycosylation
ENSG00000033100	CHPF2	Q9P2E5	Chondroitin sulfate glucuronyltransferase	772	2.4.1.226			7	151232489	151238827	1	ENST00000035307	151232499	151238827	151234012	151238681	4	1776,565,183,1454	773,795,783	229	36.1256	74	242	75	Essential for glycosylation
ENSG00000131873	CHSY1	Q86X52	Chondroitin sulfate synthase 1	802	2.4.1.175, 2.4.1.226	GT31,GT7	363417	15	101175723	101251932	-1	ENST00000254190	101175723	101251932	101177388	101251456	3	796,496,3258	15559,56101	2265	28.1881	32	2964	33	Known to cause disease
ENSG00000198108	CHSY3	Q70JA7	Chondroitin sulfate synthase 3	882	2.4.1.175, 2.4.1.226	GT31,GT7		5	129904472	130186634	1	ENST00000305031	129904472	130186634	129904830	130185791	3	1160,284,2406	2445,275868	2087	28.1517	42	3253	44	No erythroid expression
ENSG00000130309	COLGALT1	Q8NBJ5	Procollagen galactosyltransferase 1	622	2.4.1.50	GT25		19	17555594	17583162	1	ENST00000252599	17555594	17583159	17555714	17581444	12	380,111,118,135,205,120,77,107,133,128,207,1983	3337,926,6940,968,3769,4592,89,489,1392,1089,271	3090	28.246	22	3210	23	Essential for glycosylation
ENSG00000198756	COLGALT2	Q8IYK4	Procollagen galactosyltransferase 2	626	2.4.1.50	GT25		1	183929854	184037729	-1	ENST00000361927	183935837	184037729	183938761	184037357	12	635,111,118,135,205,120,77,107,133,128,207,3201	58574,3195,1346,4142,5248,9062,3648,5442,1108,3408,1543	3219	29.2565	51	3746	60	Essential for glycosylation
ENSG00000147408	CSGALNACT1	Q8TDX6	Chondroitin sulfate N-acetylgalactosaminyltransferase 1	532	2.4.1.174	GT7		8	19404161	19758029	-1	ENST00000454498	19404161	19602495	19405780	19505834	10	504,95,119,930,217,102,179,95,82,1909	126,10492,85029,46558,18494,19311,1589,9961,2543	621	26.2835	12	666	13	Essential for glycosylation
ENSG00000169826	CSGALNACT2	Q8N6G5	Chondroitin sulfate N-acetylgalactosaminyltransferase 2	542	2.4.1.174	GT7		10	43138486	43185308	1	ENST00000374466	43138486	43185308	43155150	43183542	8	82,914,217,102,179,95,82,2059	16329,2904,1562,3270,2959,8852,7217	4521	29.1431	41	4767	40	Essential for glycosylation
ENSG00000000419	DPM1	O60762	Dolichol-phosphate mannosyltransferase subunit 1	287	2.4.1.83	GT2	79322	20	50934867	50958555	-1	ENST00000371582	50934867	50958555	50935132	50958523	10	193,100,34,77,26,96,81,69,115,370	3077,6523,2705,84,3610,821,195,4602,911	8946	28.1885	28	4975	29	Known to cause disease
ENSG00000173852	DPY19L1	Q2PZI1	Probable C-mannosyltransferase DPY19L1	675	2.4.1.-			7	34928876	35038271	-1	ENST00000310974	34928876	35038041	34931573	35037896	22	224,25,88,138,121,94,58,92,100,78,87,60,81,102,72,50,25,120,175,100,126,2854	19221,602,4176,2117,768,20526,16278,3981,2461,8823,2616,529,4799,2095,1913,3027,730,1437,777,1156,6264	1311	33.834	27	2757	27	Final candidate
ENSG00000177990	DPY19L2	Q6NUT2	Probable C-mannosyltransferase DPY19L2	758	2.4.1.-		171709	12	63558913	63668939	-1	ENST00000324472	63558913	63668577	63560512	63668393	22	521,25,88,138,121,94,58,92,100,78,87,60,81,102,72,47,25,120,175,100,126,1750	2197,1989,2276,13978,2748,17876,2337,2702,3009,760,8628,8229,2395,1771,1832,10250,1286,1569,9804,1408,8561	608	25.6659	14	901	15	Known to cause disease
ENSG00000178904	DPY19L3	Q6ZPD9	Probable C-mannosyltransferase DPY19L3	716	2.4.1.-	GT98		19	32405543	32485895	1	ENST00000342179	32406125	32485889	32408254	32482240	19	178,140,134,91,122,146,124,135,132,102,74,159,123,112,57,83,133,159,3811	1914,2882,21343,3639,626,1772,540,13234,1662,3059,177,4856,380,747,3946,8708,2744,1521	462	27.8632	45	580	46	Final candidate
ENSG00000156162	DPY19L4	Q7Z388	Probable C-mannosyltransferase DPY19L4	723	2.4.1.-			8	94719703	94793836	1	ENST00000414645	94719900	94793836	94719999	94789910	19	115,111,125,91,122,146,124,135,132,99,74,159,120,121,57,83,133,159,4091	6316,8188,3614,953,110,16245,5540,3348,396,802,1709,1898,7094,2572,668,2503,4091,1693	209	26.253	29	345	29	Final candidate
ENSG00000163378	EOGT	Q5NDL2	EGF domain-specific O-linked N-acetylglucosamine transferase	527	2.4.1.255	GT61	974	3	68975214	69013961	-1	ENST00000383701	68975214	69013961	68977618	69009846	18	388,285,56,224,101,109,95,105,107,104,93,72,87,69,62,120,103,2551	774,523,2075,1108,606,2478,657,2663,3493,8993,347,124,781,4572,3023,1232,568	371	37.1743	57	645	62	No erythroid expression
ENSG00000182197	EXT1	Q16394	Exostosin-1	746	2.4.1.224, 2.4.1.225	GT47,GT64	55880,502,321	8	117794490	118111853	-1	ENST00000378204	117794490	118111853	117799712	118111046	11	1769,94,108,120,133,119,96,90,161,172,5408	272883,1556,5094,7632,2670,1145,5473,5494,2323,4824	165	27.2322	22	205	24	Known to cause disease
ENSG00000151348	EXT2	Q93063	Exostosin-2	751	2.4.1.224, 2.4.1.225	GT47,GT64	321,52022	11	44095549	44245429	1	ENST00000395673	44096197	44245429	44096253	44244287	14	125,566,90,117,196,140,94,132,190,167,144,129,83,1281	11361,945,4901,10487,1831,3089,41472,26086,8774,25393,1618,2049,7773	119	41.9457	37	132	39	Known to cause disease
ENSG00000158008	EXTL1	Q92935	Exostosin-like 1	676	2.4.1.224	GT47,GT64		1	26019884	26036464	1	ENST00000374280	26021780	26036464	26022647	26035347	11	1646,94,108,120,133,107,90,87,161,169,1300	5767,313,768,536,195,829,743,380,979,160	3754	25.0465	50	3830	50	No erythroid expression
ENSG00000162694	EXTL2	Q9UBQ6	Exostosin-like 2	330	2.4.1.223	GT47,GT64		1	100872372	100895998	-1	ENST00000370114	100872387	100895998	100873942	100888757	5	1366,76,428,71,2044	5804,10849,611,2363	2973	28.9769	39	4581	51	Essential for glycosylation
ENSG00000012232	EXTL3	O43909	Exostosin-like 3	919	2.4.1.223	GT47,GT64		8	28600469	28755599	1	ENST00000220562	28701327	28753687	28716060	28750866	7	333,94,2623,128,145,129,3031	11797,2034,13015,6168,5422,7442	216	29.2683	28	397	29	Essential for glycosylation
ENSG00000174951	FUT1	P19526	Galactoside 2-alpha-L-fucosyltransferase 1	365	2.4.1.344	GT11		19	48748011	48755390	-1	ENST00000310160	48748011	48755390	48750184	48751281	4	101,239,633,3273	1726,202,1206	324	35.5185	38	455	49	Known blood group gene
ENSG00000172728	FUT10	Q6P4F1	Alpha-(1,3)-fucosyltransferase 10	479	2.4.1.-	GT10		8	33370824	33473422	-1	ENST00000327671	33370824	33473422	33372577	33461452	5	359,354,295,836,1981	11338,7861,63417,16158	1399	10.5205	13	2787	15	Final candidate
ENSG00000196968	FUT11	Q495W5	Alpha-(1,3)-fucosyltransferase 11	492	2.4.1.-	GT10		10	73772291	73780251	1	ENST00000372841	73772291	73776219	73772334	73775685	3	751,626,679	148,1725	1678	29.6393	49	2640	55	Final candidate
ENSG00000176920	FUT2	Q10981	Galactoside 2-alpha-L-fucosyltransferase 2	343	2.4.1.344, 2.4.1.69	GT11		19	48695971	48705950	1	ENST00000425340	48695975	48705950	48702957	48703988	2	115,2996	6865	9330	27.9735	18	4971	20	No erythroid expression
ENSG00000171124	FUT3	P21217	Galactoside 3(4)-L-fucosyltransferase	361	2.4.1.65	GT10		19	5842888	5851474	-1	ENST00000303225	5842891	5851471	5843754	5844839	3	82,541,1961	4423,1574	3598	27.5249	10	2964	11	No erythroid expression
ENSG00000196371	FUT4	P22083	Alpha-(1,3)-fucosyltransferase 4	530	2.4.1.-	GT10		11	94543840	94549898	1	ENST00000358752	94543840	94549898	94544134	94545726	1	6059		1222	25.9492	24	1796	25	Final candidate
ENSG00000130383	FUT5	Q11128	Alpha-(1,3)-fucosyltransferase 5	374	2.4.1.65	GT10		19	5865826	5870540	-1	ENST00000588525	5865826	5870540	5866601	5867725	2	76,1912	2727	5731	28.7083	11	4623	12	No erythroid expression
ENSG00000156413	FUT6	P51993	Alpha-(1,3)-fucosyltransferase 6	359	2.4.1.65	GT10		19	5830610	5839731	-1	ENST00000318336	5830626	5839731	5831488	5832567	3	1055,128,1954	3599,2370	163	30.1908	35	168	36	No erythroid expression
ENSG00000180549	FUT7	Q11130	Alpha-(1,3)-fucosyltransferase 7	342	2.4.1.-	GT10		9	137030174	137033010	-1	ENST00000314412	137030174	137033010	137030710	137031991	2	1032,1552	253	1253	30.105	45	4095	46	Final candidate
ENSG00000033170	FUT8	Q9BYC5	Alpha-(1,6)-fucosyltransferase	575	2.4.1.68	GT23		14	65410592	65744121	1	ENST00000360689	65410592	65744121	65561564	65742410	11	1402,98,430,116,163,115,238,247,177,151,2029	43627,105618,54211,117,13118,39636,52294,2125,8907,8711	194	41.1453	45	448	49	Essential for glycosylation
ENSG00000172461	FUT9	Q9Y231	Alpha-(1,3)-fucosyltransferase 9	359	2.4.1.-	GT10		6	96015984	96215612	1	ENST00000302103	96015984	96215612	96203156	96204235	3	229,89,12465	97826,89020	385	35.0064	48	738	58	No erythroid expression
ENSG00000141429	GALNT1	Q10472	Polypeptide N-acetylgalactosaminyltransferase 1	559	2.4.1.41	CBM13,GT27		18	35581117	35711834	1	ENST00000269195	35654560	35711834	35654663	35709770	11	242,175,167,208,171,118,181,140,99,135,2211	8826,13788,5633,3417,1986,1721,988,10576,513,5980	3691	28.0499	56	4778	68	Essential for glycosylation
ENSG00000164574	GALNT10	Q86SR1	Polypeptide N-acetylgalactosaminyltransferase 10	603	2.4.1.41	CBM13,GT27		5	154190730	154420984	1	ENST00000297107	154190730	154420984	154190867	154416972	12	296,103,139,167,186,184,118,108,222,117,150,4171	103790,3022,31492,46538,3985,5681,17673,5329,3126,2777,881	2664	30.4224	16	3912	17	Essential for glycosylation
ENSG00000178234	GALNT11	Q8NCW6	Polypeptide N-acetylgalactosaminyltransferase 11	608	2.4.1.41	CBM13,GT27		7	152025674	152122347	1	ENST00000434507	152074298	152122160	152094228	152121677	14	106,171,122,333,124,167,126,250,118,153,219,105,138,615	606,4106,14781,6275,2190,1966,2667,2240,2600,3758,1302,2048,577	142	25.5672	20	165	21	Essential for glycosylation
ENSG00000119514	GALNT12	Q8IXK2	Polypeptide N-acetylgalactosaminyltransferase 12	581	2.4.1.41	CBM13,GT27		9	98807699	98850081	1	ENST00000375011	98807699	98850081	98807699	98849092	10	371,170,190,186,118,177,132,114,147,1130	15186,3326,4830,3291,1605,2853,3962,1767,2828	1160	33.6876	37	1483	35	Essential for glycosylation
ENSG00000144278	GALNT13	Q8IUC8	Polypeptide N-acetylgalactosaminyltransferase 13	561	2.4.1.41	CBM13,GT27		2	153871913	154453849	1	ENST00000409237	153944498	154451303	153944498	154446753	12	142,169,167,208,171,118,181,140,99,135,168,893	195697,101524,501,2906,13038,42270,94401,12853,29509,7871,3645	1240	29.257	29	3557	31	No erythroid expression
ENSG00000158089	GALNT14	Q96FL9	Polypeptide N-acetylgalactosaminyltransferase 14	557	2.4.1.41	CBM13,GT27		2	30910467	31155202	-1	ENST00000324589	30910467	31138147	30910901	31138086	16	190,100,85,99,68,66,122,88,85,104,127,93,84,145,120,593	12704,10326,148440,7739,2419,172,9747,840,2553,10006,2580,4571,476,11776,1163	3419	15.2542	1	4673	2	Essential for glycosylation
ENSG00000131386	GALNT15	Q8N3T1	Polypeptide N-acetylgalactosaminyltransferase 15	639	2.4.1.41	CBM13,GT27		3	16174649	16231992	1	ENST00000339732	16174649	16229746	16175152	16227500	10	1042,167,205,168,118,195,132,105,144,2393	20069,4692,7679,2453,1327,6639,375,2600,4595	4154	26.7629	26	4258	27	No erythroid expression
ENSG00000100626	GALNT16	Q8N428	Polypeptide N-acetylgalactosaminyltransferase 16	558	2.4.1.41	CBM13,GT27		14	69259277	69357033	1	ENST00000337827	69259964	69357033	69260291	69352168	16	504,158,99,68,66,122,88,85,104,127,93,84,142,126,140,3702	60243,3823,546,557,2422,2892,1533,327,5050,749,2061,5275,695,4028,1161	314	36.5669	56	640	90	No erythroid expression
ENSG00000185274	GALNT17	Q6IS24	Putative polypeptide N-acetylgalactosaminyltransferase-like protein 3	598	2.4.1.41	CBM13,GT27		7	71132169	71713600	1	ENST00000333538	71132169	71713599	71132803	71712146	11	872,184,167,175,198,118,186,138,96,168,1582	202509,52501,27487,4844,150179,94008,4375,7101,33454,1089	770	14.2506	16	3343	26	No erythroid expression
ENSG00000110328	GALNT18	Q6P9A2	Polypeptide N-acetylgalactosaminyltransferase 18	607	2.4.1.41	CBM13,GT27		11	11270876	11622005	-1	ENST00000227756	11270876	11622005	11271144	11621593	11	647,193,167,184,198,115,186,138,96,165,415	172422,15956,53356,1701,4552,31510,7987,5512,33892,21738	4456	33.8751	15	4869	17	No erythroid expression
ENSG00000143641	GALNT2	Q10471	Polypeptide N-acetylgalactosaminyltransferase 2	571	2.4.1.41	CBM13,GT27		1	230057990	230282124	1	ENST00000366672	230067209	230282124	230067281	230279458	16	198,94,154,99,68,66,122,88,88,104,127,93,84,127,120,2822	110811,24825,32723,240,239,6580,2635,3033,1185,4657,7228,256,2235,9077,4738	7041	25.842	45	4765	52	Essential for glycosylation
ENSG00000115339	GALNT3	Q14435	Polypeptide N-acetylgalactosaminyltransferase 3	633	2.4.1.41	CBM13,GT27	306661	2	165747591	165794682	-1	ENST00000392701	165747591	165794682	165748781	165770700	11	668,623,173,150,235,118,201,132,102,153,1313	23206,5129,2829,2334,471,1499,1983,203,4732,838	529	33.3019	30	1524	45	Known to cause disease
ENSG00000257594	GALNT4	Q8N4A0	Polypeptide N-acetylgalactosaminyltransferase 4	578	2.4.1.41	CBM13,GT27		12	89519408	89524806	-1	ENST00000529983	89519408	89524806	89522813	89524549	1	5399		2072	27.5532	18	3127	20	No erythroid expression
ENSG00000136542	GALNT5	Q7Z7M9	Polypeptide N-acetylgalactosaminyltransferase 5	940	2.4.1.41	CBM13,GT27		2	157257598	157314211	1	ENST00000259056	157257598	157314211	157258083	157311348	10	1939,167,120,136,120,118,324,81,162,3004	24745,1566,9528,595,3034,1010,4749,2737,2479	6453	28.0255	30	4912	31	Essential for glycosylation
ENSG00000139629	GALNT6	Q8NCL4	Polypeptide N-acetylgalactosaminyltransferase 6	622	2.4.1.41	CBM13,GT27		12	51351247	51392867	-1	ENST00000543196	51351247	51383563	51354379	51379781	11	103,594,173,150,235,118,201,132,102,153,3246	3576,1923,11615,1074,3282,1388,870,679,1390,1313	2845	29.4288	45	2901	46	Essential for glycosylation
ENSG00000109586	GALNT7	Q86SF2	N-acetylgalactosaminyltransferase 7	657	2.4.1.-	CBM13,GT27		4	173168753	173323967	1	ENST00000265000	173168753	173323967	173168836	173321717	12	209,461,167,131,80,183,118,123,219,99,129,2388	79018,43667,3121,237,2271,3749,1831,9839,3457,698,3020	2015	44.4175	38	3630	39	Essential for glycosylation
ENSG00000130035	GALNT8	Q9NY28	Probable polypeptide N-acetylgalactosaminyltransferase 8	637	2.4.1.41	CBM13,GT27		12	4720341	4851927	1	ENST00000252318	4720341	4772726	4720678	4772597	11	548,298,167,184,198,115,186,138,96,168,282	5643,12333,5187,728,517,14699,2109,561,1331,6898	2038	27.5629	88	2959	98	No erythroid expression
ENSG00000182870	GALNT9	Q9HCQ5	Polypeptide N-acetylgalactosaminyltransferase 9	603	2.4.1.41	CBM13,GT27		12	132196372	132329349	-1	ENST00000328957	132196509	132329203	132197107	132329203	11	238,181,167,175,198,118,186,138,96,168,745	42535,23624,1336,3061,9661,44219,2243,1854,1214,538	8032	32.819	36	4905	40	No erythroid expression
ENSG00000106648	GALNTL5	Q7Z4T8	Inactive polypeptide N-acetylgalactosaminyltransferase-like protein 5	443		GT27		7	151956379	152019934	1	ENST00000616416	151956447	152019926	151967247	152019801	10	163,104,286,121,167,123,250,118,150,281	1173,9321,3451,11920,4006,15432,4863,6699,4852	12156	34.6197	28	5000	29	No erythroid expression
ENSG00000174473	GALNTL6	Q49A17	Polypeptide N-acetylgalactosaminyltransferase-like 6	601	2.4.1.41	CBM13,GT27		4	171812254	173041559	1	ENST00000506823	171813503	173041559	171814581	173040100	13	488,307,109,139,167,186,184,118,108,222,117,150,1627	421,414937,81849,36770,460671,3993,69066,48253,20768,56919,12181,18307	2093	32.9316	34	4672	50	No erythroid expression
ENSG00000114480	GBE1	Q04446	1,4-alpha-glucan-branching enzyme	702	2.4.1.18	CBM48,GH13	206583,308712,308684,308698,308670,308655,308638,308621	3	81489699	81762161	-1	ENST00000429644	81489699	81762161	81490407	81761517	16	787,170,116,126,136,91,210,116,128,99,111,172,185,131,118,765	55761,34490,20916,804,2373,3401,48757,2743,4846,4816,3068,40829,1585,35967,8646	252	21.8276	16	241	17	Known to cause disease
ENSG00000148288	GBGT1	Q8N5D6	Globoside alpha-1,3-N-acetylgalactosaminyltransferase 1	347	2.4.1.-	GT6		9	133152948	133163945	-1	ENST00000372040	133152953	133163945	133153577	133162412	7	192,191,66,51,36,135,1309	1221,809,5401,78,588,916	2948	30.1564	35	4316	40	Known blood group gene
ENSG00000187210	GCNT1	Q02742	Beta-1,3-galactosyl-O-glycosyl-glycoprotein beta-1,6-N-acetylglucosaminyltransferase	428	2.4.1.102	GT14		9	76419850	76507416	1	ENST00000442371	76441666	76507414	76502382	76503668	3	650,146,5176	58600,1177	5058	36.8804	30	4870	31	Final candidate
ENSG00000111846	GCNT2	Q8N0V5	N-acetyllactosaminide beta-1,6-N-acetylglucosaminyl-transferase	402	2.4.1.150	GT14		6	10492223	10629368	1	ENST00000379597	10528356	10629367	10528912	10626607	3	1481,93,2951	91514,4973	12104	20.7995	9	5000	10	Known blood group gene
ENSG00000140297	GCNT3	O95395	Beta-1,3-galactosyl-O-glycosyl-glycoprotein beta-1,6-N-acetylglucosaminyltransferase 3	438	2.4.1.102, 2.4.1.150	GT14		15	59594875	59640239	1	ENST00000396065	59611784	59622723	59618239	59619555	3	198,190,4545	4710,1297	1775	30.9535	51	3036	62	No erythroid expression
ENSG00000176928	GCNT4	Q9P109	Beta-1,3-galactosyl-O-glycosyl-glycoprotein beta-1,6-N-acetylglucosaminyltransferase 4	453	2.4.1.102	GT14		5	75025346	75030899	-1	ENST00000322348	75025346	75030899	75028676	75030037	1	5554		35673	29.0188	21	5008	21	No erythroid expression
ENSG00000124091	GCNT7	Q6ZNI0	Beta-1,3-galactosyl-O-glycosyl-glycoprotein beta-1,6-N-acetylglucosaminyltransferase 7	429	2.4.1.-	GT14		20	56491492	56525925	-1	ENST00000617620	56491492	56497608	56491557	56497608	4	192,775,96,292	3,1341,3418	899	32.6091	54	1227	54	No erythroid expression
ENSG00000151948	GLT1D1	Q96MS3	Glycosyltransferase 1 domain-containing protein 1	266	2.4.-.-	GT4		12	128853427	128984968	1	ENST00000281703	128853536	128984968	128853582	128983090	8	114,149,106,52,44,121,99,2040	22264,12576,10491,46038,1968,10086,25285	1954	30.9987	15	2513	16	No erythroid expression
ENSG00000204007	GLT6D1	Q7Z4J2	Glycosyltransferase 6 domain-containing protein 1	276	2.4.1.-	GT6		9	135623656	135639540	-1	ENST00000371763	135623656	135639540	135624097	135639187	5	248,77,48,138,1015	99,7638,5224,1398	1093	30.087	19	1356	20	No erythroid expression
ENSG00000016864	GLT8D1	Q68CQ7	Glycosyltransferase 8 domain-containing protein 1	371	2.4.1.-	GT8		3	52694488	52706032	-1	ENST00000266014	52694488	52705786	52694845	52700460	10	340,52,99,214,118,85,113,167,113,548	4950,84,2327,1061,223,193,340,118,154	10019	25.3966	38	4870	45	Final candidate
ENSG00000120820	GLT8D2	Q9H1C3	Glycosyltransferase 8 domain-containing protein 2	349	2.4.1.-	GT8		12	103988984	104064183	-1	ENST00000360814	103988984	104050137	103989408	104019648	11	243,135,47,93,172,118,85,113,167,113,594	28403,1680,4524,11706,3620,1861,603,2233,830,3814	9243	15.897	12	4989	12	No erythroid expression
ENSG00000121964	GTDC1	Q4AE62	Glycosyltransferase-like domain-containing protein 1	458		GT4		2	143938068	144332568	-1	ENST00000392869	143938068	144235740	143947052	144208781	11	65,65,202,168,174,354,110,145,71,92,9068	24096,2710,62863,3516,134346,36419,13313,4351,699,4846	3213	29.7842	35	4605	38	Final candidate
ENSG00000151233	GXYLT1	Q4G148	Glucoside xylosyltransferase 1	440	2.4.2.n2	GT8		12	42081845	42144879	-1	ENST00000398675	42081845	42144879	42087786	42144646	8	454,93,172,126,252,124,173,6103	14574,10587,9308,3496,7784,295,9494	1984	28.8964	38	2995	41	Final candidate
ENSG00000172986	GXYLT2	A0PJZ3	Glucoside xylosyltransferase 2	443	2.4.2.n2	GT8		3	72888073	72998138	1	ENST00000389617	72888073	72976926	72888234	72975159	7	436,193,132,252,124,173,1950	19858,13644,32762,1879,10194,7257	814	31.7956	42	1248	46	No erythroid expression
ENSG00000163754	GYG1	P46976	Glycogenin-1	350	2.4.1.186	GT8	263297	3	148991341	149027668	1	ENST00000345003	148991341	149027632	148991641	149026933	8	307,136,175,163,127,220,51,873	2494,2024,265,12371,14650,2179,257	3317	30.1365	26	4535	26	Known to cause disease
ENSG00000056998	GYG2	O15488	Glycogenin-2	501	2.4.1.186	GT8		X	2828788	2882820	1	ENST00000381163	2828822	2882818	2830189	2881213	12	154,135,93,142,175,163,127,223,201,105,108,1767	1085,12802,122,10625,838,1342,3218,1456,14087,1285,3744	866	34.3842	28	1800	28	No erythroid expression
ENSG00000104812	GYS1	P13807	Glycogen [starch] synthase, muscle	737	2.4.1.11	GT3	137625	19	48968125	48993310	-1	ENST00000323798	48968125	48993309	48969288	48993112	16	315,182,192,186,145,118,121,107,60,79,114,127,96,164,81,1487	1511,3916,1158,244,2623,344,618,3372,95,3190,280,3189,218,690,163	618	37.1193	19	1532	20	Known to cause disease
ENSG00000111713	GYS2	P54840	Glycogen [starch] synthase, liver	703	2.4.1.11	GT3	2089	12	21536189	21604847	-1	ENST00000261195	21536189	21604847	21536954	21604592	16	376,182,192,183,145,118,121,107,60,79,114,127,96,164,81,987	23948,4284,1539,5134,5519,189,2425,675,481,777,11729,3752,1922,1071,2082	760	36.3549	43	1584	46	No erythroid expression
ENSG00000105509	HAS1	Q92839	Hyaluronan synthase 1	578	2.4.1.212	GT2		19	51713112	51723994	-1	ENST00000222115	51713112	51723968	51713427	51723933	5	44,693,226,133,991	4026,2012,579,2153	1818	26.7039	12	2007	13	No erythroid expression
ENSG00000170961	HAS2	Q92819	Hyaluronan synthase 2	552	2.4.1.212	GT2		8	121612116	121641390	-1	ENST00000303924	121612116	121641390	121614109	121629340	4	538,627,102,2923	11512,11507,2066	311	28.4434	18	427	19	No erythroid expression
ENSG00000103044	HAS3	O00219	Hyaluronan synthase 3	553	2.4.1.212	GT2		16	69105564	69118719	1	ENST00000306560	69107540	69117668	69109396	69115266	4	156,636,102,3326	1700,3409,800	620	32.4982	58	1097	63	Essential for glycosylation
ENSG00000165704	HPRT1	P00492	Hypoxanthine-guanine phosphoribosyltransferase	218	2.4.2.8		79233,510	X	134460153	134520513	1	ENST00000298556	134460153	134500668	134460312	134500077	9	186,107,184,66,18,83,47,77,639	13020,1715,11100,3657,3302,4799,171,1345	15707	28.0541	23	5006	26	Known to cause disease
ENSG00000134901	KDELC1	Q6UW63	KDEL motif-containing protein 1	502		GT90		13	102784281	102799007	-1	ENST00000376004	102784281	102799007	102784495	102798670	10	519,206,206,78,173,238,210,90,108,232	1479,2997,182,1910,119,1679,1088,1494,1719	2448	32.6831	19	3776	20	Final candidate
ENSG00000133424	LARGE1	O95461	LARGE xylosyl- and glucuronyltransferase 1	756	2.4.-.-, 2.4.2.-, 2.4.1.-	GT49,GT8	370968,588,899	22	33162226	33922841	-1	ENST00000354992	33272861	33920421	33274427	33761476	16	427,63,188,302,83,124,172,105,113,126,156,164,279,147,196,1764	63192,95181,110702,24040,21685,39415,132582,47856,2147,44117,21397,11577,20880,5946,2435	4363	32.0932	24	4644	26	No erythroid expression
ENSG00000165905	LARGE2	Q8N3Y3	LARGE xylosyl- and glucuronyltransferase 2	721	2.4.-.-, 2.4.2.-, 2.4.1.-	GT49,GT8		11	45921621	45929096	1	ENST00000531526	45921645	45929096	45922883	45928845	14	49,347,83,124,172,105,113,126,156,161,279,150,196,467	1127,305,598,228,107,1149,70,94,113,443,326,107,257	1993	31.5049	18	2654	19	No erythroid expression
ENSG00000106003	LFNG	Q8NES3	Beta-1,3-N-acetylglucosaminyltransferase lunatic fringe	379	2.4.1.222	GT31	2311	7	2512529	2529177	1	ENST00000222725	2519842	2528429	2519862	2527212	8	452,49,100,154,86,166,86,1284	4401,475,95,117,473,426,224	2609	30.801	14	3836	15	Known to cause disease
ENSG00000100060	MFNG	O00587	Beta-1,3-N-acetylglucosaminyltransferase manic fringe	321	2.4.1.222	GT31		22	37469063	37486401	-1	ENST00000356998	37469065	37486401	37469963	37486177	8	479,49,103,154,86,166,86,965	5153,421,698,2363,2218,1983,2413	552	26.3875	10	846	12	Essential for glycosylation
ENSG00000131446	MGAT1	P26572	Alpha-1,3-mannosyl-glycoprotein 2-beta-N-acetylglucosaminyltransferase	445	2.4.1.101	GT13		5	180784782	180815652	-1	ENST00000333055	180784782	180815541	180791634	180792971	3	128,419,8316	6347,15550	2872	12.7451	2	3788	3	Essential for glycosylation
ENSG00000168282	MGAT2	Q10469	Alpha-1,6-mannosyl-glycoprotein 2-beta-N-acetylglucosaminyltransferase	447	2.4.1.143	GT16	79329	14	49620795	49623481	1	ENST00000305386	49620795	49623481	49621269	49622612	1	2687		3867	33.025	21	4935	24	Known to cause disease
ENSG00000128268	MGAT3	Q09327	Beta-1,4-mannosyl-glycoprotein 4-beta-N-acetylglucosaminyltransferase	533	2.4.1.144	GT17		22	39457344	39492194	1	ENST00000341184	39457344	39492194	39487348	39488949	2	214,4848	29789	551	27.4293	24	1173	25	Essential for glycosylation
ENSG00000071073	MGAT4A	Q9UM21	Alpha-1,3-mannosyl-glycoprotein 4-beta-N-acetylglucosaminyltransferase A	535	2.4.1.145	GT54		2	98619106	98731126	-1	ENST00000264968	98619106	98726696	98625566	98726332	15	458,168,141,134,47,114,76,115,131,108,194,79,67,113,6487	47767,3128,11855,4781,1752,831,9902,1374,3694,119,3212,1228,9386,130	2650	28.9817	18	4334	19	Essential for glycosylation
ENSG00000161013	MGAT4B	Q9UQ53	Alpha-1,3-mannosyl-glycoprotein 4-beta-N-acetylglucosaminyltransferase B	563	2.4.1.145	GT54		5	179797597	179806952	-1	ENST00000337755	179797597	179802998	179798045	179802111	14	1215,141,134,47,114,76,115,131,108,194,79,88,113,472	89,86,380,309,224,115,317,195,81,336,78,69,96	2479	28.9911	31	2805	37	Essential for glycosylation
ENSG00000182050	MGAT4C	Q9UBM8	Alpha-1,3-mannosyl-glycoprotein 4-beta-N-acetylglucosaminyltransferase C	478	2.4.1.145	GT54		12	85955666	86838904	-1	ENST00000611864	85955666	86049723	85979289	85989546	4	50,153,148,24765	60121,5729,3092	2357	26.4933	16	3578	19	No erythroid expression
ENSG00000152127	MGAT5	Q09328	Alpha-1,6-mannosylglycoprotein 6-beta-N-acetylglucosaminyltransferase A	741	2.4.1.155	GT18		2	134119983	134454621	1	ENST00000409645	134120182	134454621	134254404	134448847	17	110,383,165,77,90,72,162,170,135,134,134,150,147,117,75,158,5973	133970,15741,46978,1044,17477,1970,3169,3170,4740,12336,40579,9731,9787,5445,13318,6733	764	35.4064	29	1827	28	Essential for glycosylation
ENSG00000167889	MGAT5B	Q3V5L5	Alpha-1,6-mannosylglycoprotein 6-beta-N-acetylglucosaminyltransferase B	801	2.4.1.-, 2.4.1.155	GT18		17	76868456	76950393	1	ENST00000428789	76872647	76950382	76872750	76948838	16	317,148,116,74,171,165,170,132,134,131,156,147,117,75,257,1743	9187,20256,632,875,746,684,18778,1499,5914,5212,2258,183,5527,1379,553	5646	28.4762	20	4398	22	No erythroid expression
ENSG00000099810	MTAP	Q13126	S-methyl-5'-thioadenosine phosphorylase	283	2.4.2.28		85182	9	21802543	21937651	1	ENST00000380172	21802543	21867078	21802749	21862014	8	239,87,59,168,103,240,123,5103	12651,1194,1262,19705,16620,4432,2550	10101	27.0609	12	4993	13	Known to cause disease
ENSG00000105835	NAMPT	P43490	Nicotinamide phosphoribosyltransferase	491	2.4.2.12			7	106248285	106286326	-1	ENST00000222553	106248285	106285192	106251083	106284884	11	365,157,104,129,159,137,226,120,141,135,2909	7648,1973,2287,3217,553,4846,1684,7083,1212,1823	2356	24.4571	7	3140	8	Essential for glycosylation
ENSG00000147162	OGT	O15294	UDP-N-acetylglucosamine--peptide N-acetylglucosaminyltransferase 110 kDa subunit	1046	2.4.1.255	GT41		X	71533083	71575897	1	ENST00000373719	71533083	71575897	71533300	71573794	22	254,181,244,69,117,80,196,141,101,154,102,180,159,90,126,171,117,171,153,253,124,2278	2841,1470,6494,3271,6489,597,568,585,171,89,196,1594,162,2097,946,112,82,1101,2746,240,5503	362	2.44481	0	736	1	Essential for glycosylation
ENSG00000143799	PARP1	P09874	Poly [ADP-ribose] polymerase 1	1014	2.4.2.30			1	226360691	226408079	-1	ENST00000366794	226360691	226408073	226361460	226407929	23	264,166,116,215,100,117,177,148,141,243,69,133,196,129,84,123,129,99,153,128,62,115,851	5430,9899,1574,1654,2213,645,2320,1827,903,280,298,1838,2753,3708,2112,590,1427,799,931,782,1015,427	315	34.4149	20	1074	21	Essential for glycosylation
ENSG00000178685	PARP10	Q53GL7	Poly [ADP-ribose] polymerase 10	1037	2.4.2.30			8	143977153	144012772	-1	ENST00000525773	143977383	143986460	143977484	143986271	10	406,255,237,785,222,97,645,134,175,448	79,72,83,112,105,196,101,4850,76	415	34.5603	19	686	20	Essential for glycosylation
ENSG00000111224	PARP11	Q9NR21	Poly [ADP-ribose] polymerase 11	338	2.4.2.30			12	3791047	3873448	-1	ENST00000228820	3808861	3873374	3812123	3873229	8	163,129,121,76,73,131,152,3579	43193,859,2676,4000,81,7684,1597	8475	37.4283	44	4845	45	Essential for glycosylation
ENSG00000059378	PARP12	Q9H0J9	Poly [ADP-ribose] polymerase 12	701	2.4.2.30			7	140023744	140063721	-1	ENST00000263549	140023744	140063721	140024560	140062847	12	1200,136,298,102,124,196,142,97,76,131,152,1142	4487,745,2092,7654,5044,3787,3383,5546,1206,927,1311	734	24.6673	24	830	25	Essential for glycosylation
ENSG00000173193	PARP14	Q460N5	Poly [ADP-ribose] polymerase 14	1801	2.4.2.30			3	122680618	122730840	1	ENST00000474629	122680618	122730840	122680884	122728597	17	453,134,34,243,237,2246,237,222,79,150,63,168,207,600,134,175,2533	4114,1761,5187,2882,3727,2106,548,3441,5155,298,327,3641,81,1296,7423,321	320	29.4037	46	936	48	Essential for glycosylation
ENSG00000173200	PARP15	Q460N3	Poly [ADP-ribose] polymerase 15	678	2.4.2.30			3	122577602	122639047	1	ENST00000464300	122577602	122636153	122577668	122636100	12	252,120,237,228,79,150,63,168,207,134,175,343	28082,4438,2310,2510,1157,2616,1600,5215,5052,2800,616	323	24.5515	16	388	17	Essential for glycosylation
ENSG00000138617	PARP16	Q8N5Y8	Mono [ADP-ribose] polymerase PARP16	323	2.4.2.30			15	65234460	65300618	-1	ENST00000261888	65258094	65286872	65259407	65286426	6	620,138,207,172,142,1452	15180,4166,3241,2122,1339	522	8.64797	0	932	1	Essential for glycosylation
ENSG00000129484	PARP2	Q9UGN5	Poly [ADP-ribose] polymerase 2	583	2.4.2.30			14	20343582	20357905	1	ENST00000250416	20343615	20357904	20343642	20357797	16	73,195,71,51,97,76,103,163,139,64,135,128,100,99,125,267	1244,267,1398,3612,424,1122,1737,561,804,81,275,155,361,246,117	750	25.6191	15	1177	16	Essential for glycosylation
ENSG00000041880	PARP3	Q9Y6F1	Poly [ADP-ribose] polymerase 3	540	2.4.2.30			3	51942345	51948867	1	ENST00000398755	51942359	51948862	51942690	51948480	11	350,185,129,189,133,227,150,87,178,156,552	645,550,172,199,87,270,208,226,1396,415	436	29.6055	30	527	31	Essential for glycosylation
ENSG00000102699	PARP4	Q9UKK3	Poly [ADP-ribose] polymerase 4	1724	2.4.2.30			13	24420926	24512810	-1	ENST00000381989	24420926	24512810	24421119	24503776	34	105,133,202,67,76,114,150,138,174,161,138,96,184,157,125,132,87,165,47,79,138,196,68,188,100,171,81,81,96,123,1080,100,133,389	8928,1810,1250,939,1071,3393,839,1001,1592,4362,1419,6376,235,2104,5446,783,8887,661,141,2565,1128,1362,993,2588,2531,254,2950,964,621,6371,2918,4778,5151	14626	19.2292	27	5008	28	Essential for glycosylation
ENSG00000137817	PARP6	Q2NL67	Poly [ADP-ribose] polymerase 6	630	2.4.2.30			15	72241181	72272999	-1	ENST00000569795	72241181	72272621	72241455	72267477	24	229,265,197,78,95,61,91,67,150,211,54,96,93,126,66,68,49,110,73,70,80,64,85,377	1105,3351,652,753,423,241,459,2847,869,816,1475,596,757,1944,950,2181,252,752,705,6545,399,171,343	220	29.4275	55	347	57	Essential for glycosylation
ENSG00000151883	PARP8	Q8N3A8	Poly [ADP-ribose] polymerase 8	854	2.4.2.30			5	50665899	50846522	1	ENST00000281631	50666938	50846522	50667096	50842068	26	249,55,38,90,71,78,95,61,91,67,126,565,51,96,93,126,66,68,49,113,73,70,74,70,85,4557	884,82025,9454,559,1458,1249,14826,430,9872,5617,520,1564,105,18198,5688,996,2507,1779,1140,255,1507,2819,1124,882,6950	1059	34.304	19	2367	26	Essential for glycosylation
ENSG00000138496	PARP9	Q8IXQ6	Poly [ADP-ribose] polymerase 9	854	2.4.2.30			3	122527924	122564577	-1	ENST00000360356	122527959	122564577	122528364	122559620	11	139,104,139,836,222,219,58,381,140,175,785	4729,1138,2207,2646,1615,5094,4579,3398,591,7424	1052	30.1856	25	2051	26	Essential for glycosylation
ENSG00000165195	PIGA	P37287	Phosphatidylinositol N-acetylglucosaminyltransferase subunit A	484	2.4.1.198	GT4	397922,300496,447,3451	X	15319451	15335580	-1	ENST00000333590	15319451	15335580	15321506	15331930	6	80,777,133,133,207,2322	3508,5169,761,148,2892	340	36.3403	32	430	33	Known to cause disease
ENSG00000069943	PIGB	Q92521	GPI mannosyltransferase 3	554	2.4.1.-	GT22		15	55318960	55355648	1	ENST00000164305	55318960	55355648	55319251	55355432	12	454,136,118,105,131,141,52,212,65,214,181,363	861,862,6140,2088,4012,5259,1293,914,8896,3885,307	543	0.614783	0	632	1	Essential for glycosylation
ENSG00000135845	PIGC	Q92535	Phosphatidylinositol N-acetylglucosaminyltransferase subunit C	297	2.4.1.198			1	172370189	172444086	-1	ENST00000367728	172441457	172444086	172441729	172442622	1	2630		540	31.1437	27	650	27	Essential for glycosylation
ENSG00000100564	PIGH	Q14442	Phosphatidylinositol N-acetylglucosaminyltransferase subunit H	188	2.4.1.198			14	67581955	67600287	-1	ENST00000216452	67589311	67600287	67590080	67600203	4	264,210,84,862	6071,1024,2462	2857	25.5041	18	3914	20	Essential for glycosylation
ENSG00000143315	PIGM	Q9H3S5	GPI mannosyltransferase 1	423	2.4.1.-	GT50	83639	1	160027673	160031991	-1	ENST00000368090	160027673	160031991	160030468	160031739	1	4319		9720	29.0462	25	5005	26	Known to cause disease
ENSG00000185808	PIGP	P57054	Phosphatidylinositol N-acetylglucosaminyltransferase subunit P	158	2.4.1.198			21	37059170	37073170	-1	ENST00000464265	37062846	37072811	37065582	37072587	4	378,73,119,2867	2809,2171,1549	2940	35.8808	49	4776	66	Essential for glycosylation
ENSG00000007541	PIGQ	Q9BRB3	Phosphatidylinositol N-acetylglucosaminyltransferase subunit Q	760	2.4.1.198		1934	16	566995	584136	1	ENST00000026218	570018	584109	574075	583634	10	79,698,132,121,127,154,112,81,115,1227	3969,1075,163,2124,279,130,1002,594,1910	84	31.2616	22	85	23	Known to cause disease
ENSG00000060642	PIGV	Q9NUD9	GPI mannosyltransferase 2	493	2.4.1.-	GT76	247262	1	26787472	26798398	1	ENST00000374145	26788195	26798393	26790816	26797844	4	625,135,1122,831	1939,3219,2328	4611	34.128	18	4427	20	Known to cause disease
ENSG00000119227	PIGZ	Q86VD9	GPI mannosyltransferase 4	579	2.4.1.-	GT22		3	196946343	196969060	-1	ENST00000412723	196946343	196968833	196947157	196952031	3	147,211,2343	16655,3135	1120	29.4411	9	1397	10	Essential for glycosylation
ENSG00000198805	PNP	P00491	Purine nucleoside phosphorylase	289	2.4.2.1		760	14	20468954	20477094	1	ENST00000361505	20469379	20477094	20469525	20476601	6	157,170,104,176,191,711	2772,1994,197,113,1131	891	46.1921	30	2588	36	Known to cause disease
ENSG00000101346	POFUT1	Q9H488	GDP-fucose protein O-fucosyltransferase 1	388	2.4.1.221	GT65	79145	20	32207880	32238667	1	ENST00000375749	32207880	32238667	32207942	32234661	7	186,122,183,113,193,243,4195	2005,5076,1157,11541,2363,3411	3320	32.6711	26	4077	28	Known to cause disease
ENSG00000186866	POFUT2	Q9Y2G5	GDP-fucose protein O-fucosyltransferase 2	429	2.4.1.221	GT68		21	45263928	45287898	-1	ENST00000349485	45263928	45287898	45265482	45287871	9	158,251,145,111,67,126,181,124,1708	1812,2150,923,4179,960,6997,2125,1954	174	45.6214	36	591	45	Essential for glycosylation
ENSG00000163389	POGLUT1	Q8NBL1	Protein O-glucosyltransferase 1	392	2.4.1.-, 2.4.2.26	GT90	79145	3	119468938	119494708	1	ENST00000295588	119468938	119494708	119469022	119492438	11	169,91,144,136,122,60,100,59,168,57,2427	713,1398,5860,2602,5155,1445,1996,1563,799,707	538	27.3207	14	1282	15	Known to cause disease
ENSG00000085998	POMGNT1	Q8WZA1	Protein O-linked-mannose beta-1,2-N-acetylglucosaminyltransferase 1	748	2.4.1.-	GT13	206564,370959,588,899	1	46188682	46220305	-1	ENST00000371992	46188683	46220305	46188719	46197821	23	601,170,115,119,66,114,118,99,128,71,76,84,42,59,73,129,126,65,45,136,84,116,298	21833,617,120,653,87,849,192,151,348,215,175,89,215,309,81,84,1313,202,483,286,126,261	470	26.2174	24	959	29	Known to cause disease
ENSG00000144647	POMGNT2	Q8NAT1	Protein O-linked-mannose beta-1,4-N-acetylglucosaminyltransferase 2	580	2.4.1.312	GT61	899	3	43079232	43106076	-1	ENST00000344697	43079234	43106076	43079689	43081431	2	241,2303	24299	270	6.3062	0	435	1	No erythroid expression
ENSG00000130714	POMT1	Q9Y6A1	Protein O-mannosyl-transferase 1	747	2.4.1.109	GT39	86812,370959,370968,370980,588,899	9	131502902	131523806	1	ENST00000372228	131502925	131523806	131504219	131523106	20	149,152,107,51,147,112,66,160,156,131,96,93,97,93,121,98,114,127,178,875	1115,1773,182,914,1396,720,94,197,921,573,1102,2094,2922,299,431,593,1152,574,707	2054	31.0464	11	2750	12	Known to cause disease
ENSG00000009830	POMT2	Q9UKY4	Protein O-mannosyl-transferase 2	750	2.4.1.109	GT39	206559,370959,370968,588,899	14	77274956	77320884	-1	ENST00000261534	77274956	77320884	77277376	77320681	21	451,85,105,109,109,160,107,83,110,67,70,79,152,92,77,72,60,106,141,115,2526	8400,5507,1536,1748,1585,1528,683,2415,4783,2482,1939,1111,439,1076,3333,311,92,953,220,912	202	30.9673	44	202	46	Known to cause disease
ENSG00000128059	PPAT	Q06203	Amidophosphoribosyltransferase	517	2.4.2.14			4	56393362	56435615	-1	ENST00000264220	56393362	56435615	56395352	56435477	11	266,67,207,113,146,73,152,128,222,121,2187	27633,948,3093,103,858,627,418,1383,2439,1070	858	26.965	11	1055	12	Essential for glycosylation
ENSG00000100994	PYGB	P11216	Glycogen phosphorylase, brain form	843	2.4.1.1	GT35		20	25248069	25298014	1	ENST00000216962	25248069	25298014	25248179	25296522	20	353,102,79,104,132,112,83,144,93,147,164,115,102,148,59,142,208,135,67,1645	10815,9790,2175,3105,1922,486,992,594,1116,536,920,1028,826,4173,1997,1783,1544,1311,699	5048	27.9476	36	4606	37	Essential for glycosylation
ENSG00000100504	PYGL	P06737	Glycogen phosphorylase, liver form	847	2.4.1.1	GT35	369	14	50857891	50944736	-1	ENST00000216392	50905221	50944736	50905392	50944403	20	576,102,79,104,132,112,83,144,93,147,164,115,102,148,59,142,208,135,67,336	6323,2550,3330,7572,2901,332,3435,227,670,325,520,1570,725,119,106,1627,939,483,2714	2289	27.7785	7	2351	8	Known to cause disease
ENSG00000068976	PYGM	P11217	Glycogen phosphorylase, muscle form	842	2.4.1.1	GT35	368	11	64746389	64760297	-1	ENST00000164139	64746389	64760297	64746659	64759898	20	642,102,79,104,132,112,83,144,93,147,164,115,102,148,59,142,208,135,67,420	951,87,87,335,2220,91,436,347,227,196,331,568,331,268,130,741,3017,236,112	1818	29.587	50	3413	131	No erythroid expression
ENSG00000103485	QPRT	Q15274	Nicotinate-nucleotide pyrophosphorylase [carboxylating]	297	2.4.2.19			16	29679008	29698699	1	ENST00000395384	29679037	29698699	29679198	29697411	4	174,536,132,1501	15453,1796,71	433	30.229	37	670	38	Essential for glycosylation
ENSG00000213339	QTRT1	Q9BXR0	Queuine tRNA-ribosyltransferase catalytic subunit 1	403	2.4.2.29			19	10701430	10713437	1	ENST00000250237	10701451	10713365	10701461	10713270	10	253,69,139,79,116,139,76,110,88,248	246,97,5047,119,4545,253,129,85,77	935	25.5088	43	1522	47	Essential for glycosylation
ENSG00000169733	RFNG	Q9Y644	Beta-1,3-N-acetylglucosaminyltransferase radical fringe	331	2.4.1.222	GT31		17	82047902	82051831	-1	ENST00000310496	82047902	82051774	82048726	82051766	8	275,49,103,154,89,166,86,906	157,529,106,395,75,560,223	995	27.9337	71	2371	75	Essential for glycosylation
ENSG00000089163	SIRT4	Q9Y6E7	NAD-dependent protein lipoamidase sirtuin-4, mitochondrial	314	3.5.1.-, 2.4.2.-			12	120302316	120313249	1	ENST00000202967	120302321	120313249	120303562	120313036	4	58,498,295,366	1182,8397,133	941	39.2558	24	1459	25	No erythroid expression
ENSG00000008513	ST3GAL1	Q11201	CMP-N-acetylneuraminate-beta-galactosamide-alpha-2,3-sialyltransferase 1	340	2.4.99.4	GT29		8	133454848	133571940	-1	ENST00000521180	133454853	133571925	133459764	133476024	9	233,153,55,882,197,180,46,120,5085	25766,46584,22534,9628,936,1318,1419,1937	875	28.4202	22	967	23	Final candidate
ENSG00000157350	ST3GAL2	Q16842	CMP-N-acetylneuraminate-beta-galactosamide-alpha-2,3-sialyltransferase 2	350	2.4.99.4	GT29		16	70375978	70439237	-1	ENST00000393640	70375978	70400638	70381689	70398530	6	2447,194,180,46,120,5885	3016,6435,5131,265,942	1213	30.3417	39	1876	43	Final candidate
ENSG00000126091	ST3GAL3	Q11203	CMP-N-acetylneuraminate-beta-1,4-galactoside alpha-2,3-sialyltransferase	444	2.4.99.6	GT29	88616,3451	1	43705824	43931165	1	ENST00000262915	43707533	43931165	43736263	43930221	13	161,193,48,43,162,93,95,64,96,187,147,147,1034	28539,55676,22741,9797,13326,56071,3757,869,277,20676,231,9203	1306	26.004	58	2081	61	Known to cause disease
ENSG00000110080	ST3GAL4	Q11206	CMP-N-acetylneuraminate-beta-galactosamide-alpha-2,3-sialyltransferase 4	333	2.4.99.-	GT29		11	126355640	126440344	1	ENST00000526727	126405782	126414638	126406156	126414047	10	390,85,81,98,61,96,190,144,144,678	301,385,228,224,464,112,771,4093,312	1438	30.3446	49	1887	50	Final candidate
ENSG00000115525	ST3GAL5	Q9UNP4	Lactosylceramide alpha-2,3-sialyltransferase	418	2.4.99.9	GT29	171714,370938	2	85837120	85905199	-1	ENST00000638572	85837120	85889055	85840144	85888905	7	232,124,112,344,187,159,3273	25338,2069,12976,1297,1822,4003	3213	34.9676	130	4553	209	No erythroid expression
ENSG00000064225	ST3GAL6	Q9Y274	Type 2 lactosamine alpha-2,3-sialyltransferase	384	2.4.99.-	GT29		3	98732236	98821201	1	ENST00000613264	98732704	98795845	98732864	98793761	10	308,100,78,104,64,96,187,138,153,2171	35418,2349,1856,1003,10961,2995,103,3377,1681	807	24.0637	21	882	22	Final candidate
ENSG00000073849	ST6GAL1	P15907	Beta-galactoside alpha-2,6-sialyltransferase 1	406	2.4.99.1	GT29		3	186930485	187078553	1	ENST00000169298	186930485	187078553	187042704	187075803	8	350,142,132,657,98,99,175,2992	32950,74815,3780,7938,21502,1211,1228	1028	28.0193	25	1292	27	Final candidate
ENSG00000144057	ST6GAL2	Q96JF0	Beta-galactoside alpha-2,6-sialyltransferase 2	529	2.4.99.1	GT29		2	106801600	106887108	-1	ENST00000409382	106801604	106886646	106806678	106843977	6	554,1000,98,102,175,5346	42058,8888,1382,2324,23116	701	27.2011	18	1010	19	Final candidate
ENSG00000070526	ST6GALNAC1	Q9NSC7	Alpha-N-acetylgalactosaminide alpha-2,6-sialyltransferase 1	600	2.4.99.3	GT29		17	76624761	76643838	-1	ENST00000156626	76624763	76643838	76625330	76643638	9	331,700,169,172,139,104,90,100,765	13796,1428,176,277,258,193,87,291	148	9.17545	7	165	8	Final candidate
ENSG00000070731	ST6GALNAC2	Q9UJ37	Alpha-N-acetylgalactosaminide alpha-2,6-sialyltransferase 2	374	2.4.99.-	GT29		17	76565379	76586956	-1	ENST00000225276	76565379	76586128	76566104	76585808	9	445,61,175,169,139,104,84,100,893	6867,4216,1001,419,1968,1768,1160,1181	468	33.4262	14	812	16	No erythroid expression
ENSG00000184005	ST6GALNAC3	Q8NDV1	Alpha-N-acetylgalactosaminide alpha-2,6-sialyltransferase 3	305	2.4.99.-	GT29		1	76074719	76634601	1	ENST00000328299	76074719	76634601	76074867	76628806	5	166,195,410,108,5982	238920,98008,215034,1060	101	23.385	18	132	20	No erythroid expression
ENSG00000136840	ST6GALNAC4	Q9H4F1	Alpha-N-acetyl-neuraminyl-2,3-beta-galactosyl-1,3-N-acetyl-galactosaminide alpha-2,6-sialyltransferase	302	2.4.99.7	GT29		9	127907886	127917038	-1	ENST00000335791	127907886	127917026	127908392	127916419	6	201,87,186,413,108,696	331,1566,1975,2209,1369	701	40.8937	62	1232	68	Final candidate
ENSG00000117069	ST6GALNAC5	Q9BVH7	Alpha-N-acetylgalactosaminide alpha-2,6-sialyltransferase 5	336	2.4.99.-	GT29		1	76867441	77065711	1	ENST00000477717	76867441	77065711	76867676	77063206	5	250,246,410,108,2737	806,175461,5644,12609	776	34.1579	51	2297	74	No erythroid expression
ENSG00000160408	ST6GALNAC6	Q969X2	Alpha-N-acetylgalactosaminide alpha-2,6-sialyltransferase 6	374	2.4.99.-	GT29		9	127885321	127905408	-1	ENST00000373142	127885322	127899646	127886472	127897981	7	144,55,91,180,407,108,1463	1492,1623,1550,3468,3045,699	504	27.4914	6	855	7	Final candidate
ENSG00000111728	ST8SIA1	Q92185	Alpha-N-acetylneuraminide alpha-2,8-sialyltransferase	356	2.4.99.8	GT29		12	22063773	22437041	-1	ENST00000396037	22193391	22334714	22201552	22334232	5	718,145,110,93,8648	46703,31759,6181,46967	253	23.1537	21	246	22	No erythroid expression
ENSG00000140557	ST8SIA2	Q92186	Alpha-2,8-sialyltransferase 8B	375	2.4.99.-	GT29		15	92393828	92468728	1	ENST00000268164	92393828	92468728	92394065	92464385	6	335,63,129,258,294,4629	35886,4135,3977,6025,19170	813	25.7083	31	1024	32	No erythroid expression
ENSG00000177511	ST8SIA3	O43173	Sia-alpha-2,3-Gal-beta-1,4-GlcNAc-R:alpha 2,8-sialyltransferase	380	2.4.99.-	GT29		18	57350813	57371731	1	ENST00000324000	57350813	57368933	57352847	57360277	4	2213,123,558,8939	1376,2388,2524	1842	24.9262	18	2344	18	No erythroid expression
ENSG00000113532	ST8SIA4	Q92187	CMP-N-acetylneuraminate-poly-alpha-2,8-sialyltransferase	359	2.4.99.-	GT29		5	100806935	100903266	-1	ENST00000231461	100806935	100903266	100811847	100902955	5	424,132,258,294,5195	7057,9053,29946,43973	242	29.7261	12	404	14	Final candidate
ENSG00000101638	ST8SIA5	O15466	Alpha-2,8-sialyltransferase 8E	412	2.4.99.-	GT29		18	46667821	46759257	-1	ENST00000538168	46667821	46756809	46680042	46756508	8	432,108,93,87,145,113,93,12690	34908,16697,12316,3249,2488,4109,1461	764	28.4597	42	735	43	No erythroid expression
ENSG00000148488	ST8SIA6	P61647	Alpha-2,8-sialyltransferase 8F	398	2.4.99.-	GT29		10	17318383	17454330	-1	ENST00000377602	17319874	17454330	17320878	17454255	8	176,99,90,87,145,113,93,1473	497,62938,30930,27961,4281,3856,1718	1371	29.8504	40	1885	41	Final candidate
ENSG00000134910	STT3A	P46977	Dolichyl-diphosphooligosaccharide--protein glycosyltransferase subunit STT3A	705	2.4.99.18	GT66	370921	11	125591712	125625215	1	ENST00000392708	125592795	125623091	125595916	125620810	18	124,123,61,122,146,91,107,165,181,156,92,156,189,117,103,189,116,2320	2962,1055,5183,378,1208,1381,565,1643,1144,1838,1072,241,909,120,3946,1449,645	1949	39.0221	52	2590	54	Known to cause disease
ENSG00000163527	STT3B	Q8TCJ2	Dolichyl-diphosphooligosaccharide--protein glycosyltransferase subunit STT3B	826	2.4.99.18	GT66	370924	3	31532638	31637622	1	ENST00000295770	31532790	31637622	31532999	31636064	16	523,109,288,66,100,99,147,49,155,212,188,172,174,114,213,1639	43083,3304,16701,3496,14645,1725,864,1687,2266,1365,1052,868,3170,3523,2836	2679	30.8477	51	4328	55	Known to cause disease
ENSG00000163659	TIPARP	Q7Z3E1	TCDD-inducible poly [ADP-ribose] polymerase	657	2.4.2.30			3	156673235	156706770	1	ENST00000461166	156674845	156706750	156677698	156705131	6	547,958,169,161,279,2067	2265,15405,1676,7398,981	426	30.6277	54	571	57	Essential for glycosylation
ENSG00000118600	TMEM5	Q9Y2B1	UDP-D-xylose:ribitol-5-phosphate beta1,4-xylosyltransferase	443	2.4.2.-		899	12	63779803	63809558	1	ENST00000261234	63779803	63809520	63779961	63809092	6	327,156,103,315,171,846	889,3795,17018,2828,3270	1091	25.82	12	1595	13	Known to cause disease
ENSG00000173273	TNKS	O95271	Tankyrase-1	1327	2.4.2.30			8	9555914	9782346	1	ENST00000310430	9555914	9782346	9555940	9776736	27	699,225,96,37,76,95,67,187,122,92,79,172,80,146,166,220,110,189,238,83,121,98,75,106,187,157,5697	23546,35198,64273,737,23862,1429,557,1373,1462,95,10153,6095,4169,2243,1420,292,12537,3396,697,8889,1510,1471,901,441,3680,6387	195	49.6183	12	277	13	Essential for glycosylation
ENSG00000107854	TNKS2	Q9H2K2	Tankyrase-2	1166	2.4.2.30			10	91798312	91865276	1	ENST00000371627	91798312	91865276	91798691	91862999	27	578,225,96,37,76,95,67,187,122,92,79,172,80,146,166,220,110,189,253,83,121,98,75,106,187,157,2340	14093,3926,2040,175,381,2262,4654,1081,2516,88,2671,2894,3562,576,723,2527,723,2442,876,1621,3692,487,1736,1931,2350,781	2954	28.1374	17	3424	18	Essential for glycosylation
ENSG00000025708	TYMP	P19971	Thymidine phosphorylase	487	2.4.2.4		298	22	50525752	50530056	-1	ENST00000395681	50525752	50530015	50525770	50529709	10	112,224,203,99,130,119,163,231,156,167	184,157,525,794,304,426,99,89,82	885	26.4148	8	1355	9	Known to cause disease
ENSG00000148154	UGCG	Q16739	Ceramide glucosyltransferase	394	2.4.1.80	GT21		9	111896766	111935369	1	ENST00000374279	111896766	111935369	111897216	111932997	9	548,142,103,102,113,179,87,190,2543	17291,8102,1825,1505,3003,1592,812,467	1834	27.3874	20	3257	21	Essential for glycosylation
ENSG00000136731	UGGT1	Q9NYU2	UDP-glucose:glycoprotein glucosyltransferase 1	1555	2.4.1.-	GT24		2	128091200	128195677	1	ENST00000259253	128091311	128195677	128091358	128189742	41	105,136,83,131,113,175,97,79,101,100,61,92,151,120,86,136,132,165,121,99,24,95,207,132,131,96,103,80,190,159,86,85,89,102,85,183,161,115,117,166,5961	6013,6367,3923,1565,3337,1865,1044,4012,742,1887,4114,1576,3961,1615,3755,4241,2577,6816,2584,804,836,2167,739,546,3461,5462,814,1288,1018,833,1955,933,547,1216,1019,1057,1384,2893,649,2102	7660	29.5237	26	4992	32	Essential for glycosylation
ENSG00000102595	UGGT2	Q9NYU1	UDP-glucose:glycoprotein glucosyltransferase 2	1516	2.4.1.-	GT24		13	95801580	96053482	-1	ENST00000376747	95801580	96053383	95801790	96053312	39	229,83,131,113,175,97,73,101,100,61,92,151,120,86,136,135,165,124,99,95,207,132,125,96,103,80,190,159,86,85,86,96,85,183,161,115,117,127,233	21183,8129,476,9558,13999,3075,5989,3540,2468,11132,2317,20657,1253,823,6945,2868,9587,86,1253,22619,1915,5502,522,3597,2890,3211,6634,333,9855,3624,2745,1112,3250,1682,657,16340,4032,31114	777	33.3062	44	866	45	Essential for glycosylation
ENSG00000241635	UGT1A1	P22309	UDP-glucuronosyltransferase 1-1	533	2.4.1.17	GT1	79234,79235,357,240885,240905,2312	2	233760248	233773299	1	ENST00000305208	233760248	233773299	233760288	233772559	5	904,132,88,220,1038	5882,683,283,3822	1573	34.3075	42	2365	45	No erythroid expression
ENSG00000242515	UGT1A10	Q9HAW8	UDP-glucuronosyltransferase 1-10	530	2.4.1.17	GT1		2	233636454	233773305	1	ENST00000344644	233636454	233773305	233636523	233772559	5	924,132,88,220,1044	129656,683,283,3822	576	30.4633	21	767	23	No erythroid expression
ENSG00000243135	UGT1A3	P35503	UDP-glucuronosyltransferase 1-3	534	2.4.1.17	GT1		2	233729108	233773299	1	ENST00000482026	233729108	233773299	233729127	233772559	5	886,132,88,220,1038	37040,683,283,3822	555	27.6037	18	678	19	No erythroid expression
ENSG00000244474	UGT1A4	P22310	UDP-glucuronosyltransferase 1-4	534	2.4.1.17	GT1		2	233718778	233773299	1	ENST00000373409	233718778	233773299	233718821	233772559	5	910,132,88,220,1038	47346,683,283,3822	2972	32.5299	49	3597	53	No erythroid expression
ENSG00000240224	UGT1A5	P35504	UDP-glucuronosyltransferase 1-5	534	2.4.1.17	GT1		2	233712992	233773299	1	ENST00000373414	233712992	233773299	233712992	233772559	5	867,132,88,220,1038	53175,683,283,3822	153	35.5401	23	193	23	No erythroid expression
ENSG00000167165	UGT1A6	P19224	UDP-glucuronosyltransferase 1-6	532	2.4.1.17	GT1		2	233691607	233773300	1	ENST00000305139	233692866	233773300	233693005	233772559	5	1000,132,88,220,1039	73168,683,283,3822	2683	32.8421	38	3399	42	No erythroid expression
ENSG00000244122	UGT1A7	Q9HAW7	UDP-glucuronosyltransferase 1-7	530	2.4.1.17	GT1		2	233681938	233773299	1	ENST00000373426	233681938	233773299	233681938	233772559	5	855,132,88,220,1038	84241,683,283,3822	4956	31.8374	44	4410	46	No erythroid expression
ENSG00000242366	UGT1A8	Q9HAW9	UDP-glucuronosyltransferase 1-8	530	2.4.1.17	GT1		2	233617645	233773310	1	ENST00000373450	233617645	233773310	233617708	233772559	5	918,132,88,220,1049	148471,683,283,3822	2150	34.8884	34	2427	36	No erythroid expression
ENSG00000241119	UGT1A9	O60656	UDP-glucuronosyltransferase 1-9	530	2.4.1.17	GT1		2	233671853	233773300	1	ENST00000354728	233671853	233773300	233671935	233772559	5	937,132,88,220,1039	94244,683,283,3822	1834	33.6378	67	2477	72	No erythroid expression
ENSG00000173610	UGT2A1	Q9Y4X1	UDP-glucuronosyltransferase 2A1	693	2.4.1.17	GT1		4	69588417	69653249	-1	ENST00000514019	69589194	69653249	69589372	69647644	7	62,769,630,149,88,220,458	5489,7401,39504,3996,465,4825	530	36.4211	56	611	74	No erythroid expression
ENSG00000135220	UGT2A3	Q6UWM9	UDP-glucuronosyltransferase 2A3	527	2.4.1.17	GT1		4	68928463	68951791	-1	ENST00000251566	68928463	68951791	68929813	68951760	6	746,149,132,88,220,1630	5591,12546,1385,389,453	4404	32.1808	58	4174	59	No erythroid expression
ENSG00000109181	UGT2B10	P36537	UDP-glucuronosyltransferase 2B10	528	2.4.1.17	GT1		4	68815993	68831196	1	ENST00000265403	68815993	68831196	68816020	68830879	6	745,149,132,88,220,597	1291,4093,4007,831,3051	2064	34.2243	56	2655	53	No erythroid expression
ENSG00000213759	UGT2B11	O75310	UDP-glucuronosyltransferase 2B11	529	2.4.1.17	GT1		4	69199951	69214731	-1	ENST00000446444	69199951	69214731	69200440	69214722	6	730,149,132,88,220,769	1280,4090,2783,830,3710	1032	28.3969	30	1590	31	No erythroid expression
ENSG00000196620	UGT2B15	P54855	UDP-glucuronosyltransferase 2B15	530	2.4.1.17	GT1		4	68646630	68670628	-1	ENST00000338206	68646630	68670628	68647104	68670618	6	734,149,132,88,220,754	1706,4900,7825,838,6653	729	23.258	24	1477	25	No erythroid expression
ENSG00000197888	UGT2B17	O75795	UDP-glucuronosyltransferase 2B17	530	2.4.1.17	GT1		4	68537184	68568527	-1	ENST00000317746	68537184	68568527	68537625	68568484	6	767,149,132,88,220,721	2040,4903,8625,927,12772	3295	32.4797	40	3728	41	No erythroid expression
ENSG00000135226	UGT2B28	Q9BY64	UDP-glucuronosyltransferase 2B28	529	2.4.1.17	GT1		4	69280499	69295050	1	ENST00000335568	69280499	69295050	69280501	69294809	6	723,149,132,88,220,521	1292,4089,2781,839,3718	1420	28.3892	44	1819	44	No erythroid expression
ENSG00000156096	UGT2B4	P06133	UDP-glucuronosyltransferase 2B4	528	2.4.1.17	GT1		4	69480165	69526014	-1	ENST00000305107	69480165	69495908	69480634	69495861	6	768,149,132,88,220,746	1299,4122,2742,1181,4297	660	44.6519	67	669	67	No erythroid expression
ENSG00000171234	UGT2B7	P16662	UDP-glucuronosyltransferase 2B7	529	2.4.1.17	GT1		4	69051363	69112987	1	ENST00000305231	69096475	69112987	69096521	69112736	6	767,149,132,88,220,531	1298,4118,4236,840,4134	816	34.0014	46	2925	63	No erythroid expression
ENSG00000145626	UGT3A1	Q6NUS8	UDP-glucuronosyltransferase 3A1	523	2.4.1.17	GT1		5	35951010	36001028	-1	ENST00000274278	35951010	35991598	35954202	35991240	7	452,102,115,532,232,220,3469	2595,20316,2101,7966,1323,1166	395	30.2636	35	709	37	No erythroid expression
ENSG00000168671	UGT3A2	Q3SY77	UDP-glucuronosyltransferase 3A2	523	2.4.1.17	GT1		5	36035017	36071358	-1	ENST00000282507	36035017	36066891	36035698	36066789	7	196,102,115,532,232,220,958	2345,12264,2449,9180,1460,1822	3078	29.4607	73	4063	71	No erythroid expression
ENSG00000174607	UGT8	Q16880	2-hydroxyacylsphingosine 1-beta-galactosyltransferase	541	2.4.1.47	GT1		4	114598455	114678224	1	ENST00000310836	114598455	114678224	114622881	114676288	6	520,824,143,77,220,2300	23904,40292,1542,2328,7620	662	43.5412	46	740	47	No erythroid expression
ENSG00000114491	UMPS	P11172	Uridine 5'-monophosphate synthase	480	2.4.2.10, 4.1.1.23		30	3	124730366	124749273	1	ENST00000232607	124730366	124749273	124730472	124744084	6	262,154,672,176,115,5359	4465,2321,1784,1952,1648	6864	27.2486	116	4640	124	Known to cause disease
ENSG00000183696	UPP1	Q16831	Uridine phosphorylase 1	310	2.4.2.3			7	48088628	48108733	1	ENST00000331803	48088644	48108733	48094784	48108357	10	280,207,115,65,118,159,115,210,147,516	288,831,4398,4842,2036,1314,3461,278,710	1492	33.7618	57	1920	68	No erythroid expression
ENSG00000007001	UPP2	O95045	Uridine phosphorylase 2	374	2.4.2.3			2	157876702	158136154	1	ENST00000605860	157876702	158136154	157995199	158134890	10	27,80,86,86,118,159,115,210,147,1407	118451,20541,86153,3973,8884,2564,3470,2130,10852	2081	32.0979	62	3858	65	No erythroid expression
ENSG00000173950	XXYLT1	Q8NBI6	Xyloside xylosyltransferase 1	393	2.4.2.n3	GT8		3	195068279	195271167	-1	ENST00000310380	195068279	195271167	195069715	195271058	4	613,148,133,1833	43698,70127,86337	12181	33.0007	77	5000	103	No erythroid expression
ENSG00000103489	XYLT1	Q86Y38	Xylosyltransferase 1	959	2.4.2.26	GT14	1425,370930	16	17101769	17470881	-1	ENST00000261381	17101769	17470881	17108695	17470796	12	448,39,511,173,203,81,217,177,263,196,334,7249	112383,98513,58333,2067,39302,17459,2621,3619,6611,9686,8628	578	33.9063	47	859	48	Known to cause disease
ENSG00000015532	XYLT2	Q9H1B5	Xylosyltransferase 2	865	2.4.2.26	GT14		17	50346092	50363138	1	ENST00000017003	50346092	50361151	50346141	50360291	11	184,493,176,203,81,217,177,263,196,334,1183	7354,285,270,444,199,87,249,283,954,1428	6761	33.3236	16	4944	17	Essential for glycosylation
