# Supplementary material for: Identification of human glycosyltransferase genes expressed in erythroid cells predicts potential carbohydrate blood group loci
Source: Sci Rep. 2018 Apr 16;8:6040. doi: 10.1038/s41598-018-24445-5 (PMC5902498; doi:10.1038/s41598-018-24445-5)
Supplement: Supplementary file 2 — Supplementary Table 2 [file 41598_2018_24445_MOESM2_ESM.xlsx]

## Sheet: Sheet1
Supplementary Table 2. Glycosyltransferase genes expressed in red blood cells and their families.
Gene name	GT family
A4GALT	GT32
ABO	GT6
AGL	GH13,GH133
ALG1	GT33
ALG10	GT33,GT59
ALG10B	unknown
ALG11	GT4
ALG12	GT22
ALG13	GT1
ALG14	GT1
ALG2	GT4
ALG3	GT58
ALG5	GT2
ALG6	GT57
ALG8	GT57
ALG9	GT22
APRT	unknown
ART4	unknown
B3GALNT1	GT31
B3GALNT2	GT31
B3GALT6	GT31
B3GAT3	GT43
B3GLCT	GT31
B3GNT2	GT31
B3GNT5	GT31
B3GNT7	GT31
B3GNT9	GT31
B3GNTL1	GT2
B4GALT1	GT7
B4GALT2	GT7
B4GALT3	GT7
B4GALT4	GT7
B4GALT5	GT7
B4GALT6	GT7
B4GALT7	GT7
B4GAT1	GT49
C1GALT1	GT31
C1GALT1C1	GT31
CD38	unknown
CERCAM	GT25
CHPF	GT31,GT7
CHPF2	unknown
CHSY1	GT31,GT7
COLGALT1	GT25
COLGALT2	GT25
CSGALNACT1	GT7
CSGALNACT2	GT7
DPM1	GT2
DPY19L1	unknown
DPY19L2	unknown
DPY19L3	GT98
DPY19L4	unknown
EXT1	GT47,GT64
EXT2	GT47,GT64
EXTL2	GT47,GT64
EXTL3	GT47,GT64
FUT1	GT11
FUT10	GT10
FUT11	GT10
FUT4	GT10
FUT7	GT10
FUT8	GT23
GALNT1	CBM13,GT27
GALNT10	CBM13,GT27
GALNT11	CBM13,GT27
GALNT12	CBM13,GT27
GALNT14	CBM13,GT27
GALNT2	CBM13,GT27
GALNT3	CBM13,GT27
GALNT5	CBM13,GT27
GALNT6	CBM13,GT27
GALNT7	CBM13,GT27
GBE1	CBM48,GH13
GBGT1	GT6
GCNT1	GT14
GCNT2	GT14
GLT8D1	GT8
GTDC1	GT4
GXYLT1	GT8
GYG1	GT8
GYS1	GT3
HAS3	GT2
HPRT1	unknown
KDELC1	GT90
LFNG	GT31
MFNG	GT31
MGAT1	GT13
MGAT2	GT16
MGAT3	GT17
MGAT4A	GT54
MGAT4B	GT54
MGAT5	GT18
MTAP	unknown
NAMPT	unknown
OGT	GT41
PARP1	unknown
PARP10	unknown
PARP11	unknown
PARP12	unknown
PARP14	unknown
PARP15	unknown
PARP16	unknown
PARP2	unknown
PARP3	unknown
PARP4	unknown
PARP6	unknown
PARP8	unknown
PARP9	unknown
PIGA	GT4
PIGB	GT22
PIGC	unknown
PIGH	unknown
PIGM	GT50
PIGP	unknown
PIGQ	unknown
PIGV	GT76
PIGZ	GT22
PNP	unknown
POFUT1	GT65
POFUT2	GT68
POGLUT1	GT90
POMGNT1	GT13
POMT1	GT39
POMT2	GT39
PPAT	unknown
PYGB	GT35
PYGL	GT35
QPRT	unknown
QTRT1	unknown
RFNG	GT31
ST3GAL1	GT29
ST3GAL2	GT29
ST3GAL3	GT29
ST3GAL4	GT29
ST3GAL6	GT29
ST6GAL1	GT29
ST6GAL2	GT29
ST6GALNAC1	GT29
ST6GALNAC4	GT29
ST6GALNAC6	GT29
ST8SIA4	GT29
ST8SIA6	GT29
STT3A	GT66
STT3B	GT66
TIPARP	unknown
TMEM5	unknown
TNKS	unknown
TNKS2	unknown
TYMP	unknown
UGCG	GT21
UGGT1	GT24
UGGT2	GT24
UMPS	unknown
XYLT1	GT14
XYLT2	GT14
