# Supplementary material for: Identification of human glycosyltransferase genes expressed in erythroid cells predicts potential carbohydrate blood group loci
Source: Sci Rep. 2018 Apr 16;8:6040. doi: 10.1038/s41598-018-24445-5 (PMC5902498; doi:10.1038/s41598-018-24445-5)
Supplement: Supplementary file 3 — Supplementary Table 3 [file 41598_2018_24445_MOESM3_ESM.xlsx]

## Sheet: GATA1 ChIP-Seq peaks
Supplementary Table 3. ENCODE GATA1 ChIP-Seq peaks overlapping human glycosyltransferase genes in the K562, PBDE and PBDEFetal cell lines.
The score column (range 0-1000) is proportional to the maximum signal strength observed in any cell line in the ENCODE project.
Chromosome	Start (hg38)	End (hg38)	Cell types	Score	Gene symbol
22	42717548	42718016	PBDE	1000	A4GALT
12	38316428	38317032	PBDE	212	ALG10B
13	52022326	52022775	PBDE	991	ALG11
13	36999203	36999807	PBDE	267	ALG5
12	34022116	34022720	PBDE	278	ALG10
11	111814983	111815415	PBDE	767	ALG9
11	111841289	111841893	PBDE	493	ALG9
11	78138537	78139141	PBDE	217	ALG8
11	78139519	78140123	PBDE	202	ALG8
9	33165735	33166390	K562, PBDE	665	B4GALT1
3	119225066	119225670	PBDE	275	B4GALT4
9	133269076	133269880	PBDE	524	ABO
19	41427736	41428543	PBDE	513	B3GNT8
12	487664	488268	PBDE	177	B4GALNT3
5	177599773	177600377	PBDE	259	B4GALT7
2	62215189	62215793	K562, PBDE	168	B3GNT2
13	31204603	31205293	PBDE	811	B3GLCT
20	49671315	49672120	PBDE	375	B4GALT5
20	49690754	49691358	PBDE	172	B4GALT5
20	49699208	49699812	PBDE	282	B4GALT5
20	49701036	49701685	PBDE	1000	B4GALT5
20	49706309	49707016	PBDE, PBDEFetal	500	B4GALT5
1	161177410	161178014	PBDE	306	B4GALT3
7	7166201	7166805	PBDE	186	C1GALT1
7	7221223	7221827	PBDE	202	C1GALT1
10	43174822	43175426	PBDE	413	CSGALNACT2
9	111896398	111897002	PBDE	208	UGCG
9	111900995	111901233	PBDE	649	UGCG
9	111904929	111905533	PBDE	366	UGCG
15	101180455	101181059	PBDE	359	CHSY1
15	101188561	101189165	PBDE	349	CHSY1
7	151233261	151233865	K562, PBDE	372	CHPF2
19	32421537	32422350	PBDE	416	DPY19L3
8	94719478	94720082	PBDE	197	DPY19L4
12	63643647	63644251	PBDE	312	DPY19L2
8	28750780	28751384	PBDE	516	EXTL3
1	26021713	26022023	K562	103	EXTL1
10	73772592	73773196	PBDE	195	FUT11
10	73774584	73775188	PBDE	278	FUT11
19	48747767	48748371	PBDE	228	FUT1
19	48753385	48753989	PBDE	212	FUT1
2	157261262	157261820	K562, PBDE	1000	GALNT5
14	65422144	65422469	PBDE	735	FUT8
14	65434095	65434699	PBDE	281	FUT8
14	65438238	65438842	PBDE	451	FUT8
14	65453649	65454253	PBDE	314	FUT8
14	65483564	65484168	PBDE	339	FUT8
14	65550865	65551469	PBDE	189	FUT8
14	65668825	65669429	PBDE	196	FUT8
18	35584680	35585284	PBDE	287	GALNT1
18	35682379	35682983	PBDE	441	GALNT1
12	51361290	51361894	PBDE	270	GALNT6
12	51368728	51369367	K562, PBDE	571	GALNT6
12	51387949	51388553	PBDE	306	GALNT6
12	51389280	51390085	PBDE	542	GALNT6
9	133159585	133160050	PBDE	1000	GBGT1
9	133161202	133161719	PBDE, PBDEFetal	1000	GBGT1
9	76456241	76456671	PBDE	1000	GCNT1
20	56518637	56519241	PBDE	255	GCNT7
9	98833210	98833520	K562	192	GALNT12
1	230065493	230066097	PBDE	175	GALNT2
1	230110972	230111282	K562	109	GALNT2
1	230126952	230127598	K562, PBDE, PBDEFetal	1000	GALNT2
1	230143482	230144103	K562, PBDE, PBDEFetal	1000	GALNT2
1	230144602	230145206	PBDE	257	GALNT2
1	230145872	230146476	PBDE	339	GALNT2
1	230153114	230153265	PBDE	466	GALNT2
1	230205621	230206230	K562, PBDE	1000	GALNT2
1	230245100	230245704	PBDE	188	GALNT2
1	230270448	230271052	PBDE	256	GALNT2
1	230282109	230282743	PBDE	681	GALNT2
4	173218524	173219128	PBDE	176	GALNT7
4	173258218	173258822	PBDE	290	GALNT7
4	173264501	173264963	PBDE	896	GALNT7
4	173281833	173282437	K562, PBDE	328	GALNT7
4	173289251	173289950	K562, PBDE, PBDEFetal	1000	GALNT7
3	81549401	81549797	PBDE	824	GBE1
3	81699386	81699990	PBDE	191	GBE1
3	81743200	81744004	PBDE	284	GBE1
5	154197183	154197764	PBDE, PBDEFetal	1000	GALNT10
5	154205381	154205985	PBDE	361	GALNT10
5	154231448	154232052	PBDE	181	GALNT10
5	154234483	154235087	PBDE	265	GALNT10
5	154276949	154277553	PBDE	291	GALNT10
5	154325446	154326050	PBDE	178	GALNT10
5	154355007	154355611	PBDE	191	GALNT10
5	154372541	154373145	PBDE	200	GALNT10
5	154373706	154374209	K562, PBDE	1000	GALNT10
5	154394098	154394905	PBDE	552	GALNT10
5	154397465	154398269	PBDE	665	GALNT10
7	152025249	152025853	PBDE	203	GALNT11
1	99877423	99878027	PBDE	422	AGL
11	11402199	11402627	PBDE	1000	GALNT18
11	11409693	11410297	PBDE	362	GALNT18
11	11420359	11421165	PBDE, PBDEFetal	492	GALNT18
7	152011293	152012107	PBDE	302	GALNTL5
6	10518918	10519368	K562, PBDE, PBDEFetal	772	GCNT2
6	10528604	10529208	PBDE	179	GCNT2
6	10576221	10576825	PBDE	361	GCNT2
6	10578707	10579199	PBDE	1000	GCNT2
6	10585184	10585612	PBDE	1000	GCNT2
6	10587382	10588190	PBDE	452	GCNT2
4	171812327	171813131	PBDE	670	GALNTL6
4	171857167	171857771	PBDE	188	GALNTL6
4	171978121	171978725	PBDE	325	GALNTL6
4	172051623	172052227	PBDE	177	GALNTL6
4	172990296	172990900	PBDE	245	GALNTL6
4	172992888	172993492	PBDE	683	GALNTL6
4	172998893	172999620	K562, PBDE, PBDEFetal	1000	GALNTL6
12	42085590	42086282	PBDE	1000	GXYLT1
12	42097951	42098555	PBDE	235	GXYLT1
2	144151328	144151969	PBDE, PBDEFetal	1000	GTDC1
2	144152798	144153402	PBDE	469	GTDC1
2	144225013	144225617	PBDE	315	GTDC1
2	144230510	144231197	PBDE, PBDEFetal	793	GTDC1
2	144231647	144232251	PBDE	388	GTDC1
2	144234324	144234928	PBDE	205	GTDC1
1	184031400	184031710	K562	164	COLGALT2
19	48977641	48978245	PBDE	448	GYS1
17	76640833	76641561	K562, PBDE, PBDEFetal	886	ST6GALNAC1
17	76643481	76644085	PBDE	475	ST6GALNAC1
1	76607639	76608243	PBDE	199	ST6GALNAC3
10	17413742	17414346	PBDE	244	ST8SIA6
10	17425591	17426477	K562, PBDE, PBDEFetal	1000	ST8SIA6
10	17427844	17428448	PBDE	184	ST8SIA6
10	17428605	17429409	K562, PBDE, PBDEFetal	484	ST8SIA6
10	17435042	17435646	PBDE	382	ST8SIA6
16	70396612	70396839	PBDE	610	ST3GAL2
16	70404264	70404868	PBDE	500	ST3GAL2
16	70415145	70415595	K562, PBDE, PBDEFetal	947	ST3GAL2
16	70428044	70428729	K562, PBDE, PBDEFetal	1000	ST3GAL2
16	70432962	70433566	PBDE	317	ST3GAL2
11	126420278	126420804	K562, PBDE, PBDEFetal	1000	ST3GAL4
1	43732140	43732771	PBDE, PBDEFetal	945	ST3GAL3
1	43819316	43819920	PBDE	191	ST3GAL3
1	43864191	43864501	K562	116	ST3GAL3
8	133502168	133502772	PBDE	198	ST3GAL1
8	133503322	133504128	PBDE	310	ST3GAL1
8	133505258	133505995	PBDE, PBDEFetal	693	ST3GAL1
8	133539994	133540718	K562, PBDE, PBDEFetal	1000	ST3GAL1
8	133551478	133552082	PBDE	171	ST3GAL1
8	133564815	133565419	PBDE	359	ST3GAL1
8	133568648	133569452	PBDE	595	ST3GAL1
9	127887781	127888091	K562	117	ST6GALNAC6
9	127890963	127891567	PBDE	368	ST6GALNAC6
18	46711328	46711932	PBDE	392	ST8SIA5
12	22335240	22335844	PBDE, PBDEFetal	275	ST8SIA1
12	22353425	22354229	PBDE	353	ST8SIA1
5	100903014	100903824	PBDE	582	ST8SIA4
3	186932558	186933162	PBDE	258	ST6GAL1
3	186938697	186939348	K562, PBDE	899	ST6GAL1
3	186996962	186997749	K562, PBDE, PBDEFetal	640	ST6GAL1
3	187022270	187022856	K562, PBDE, PBDEFetal	1000	ST6GAL1
3	187025664	187026268	PBDE	172	ST6GAL1
9	127911141	127911495	PBDE	855	ST6GALNAC4
9	127914761	127915329	PBDE, PBDEFetal	1000	ST6GALNAC4
12	63779752	63780356	PBDE	186	TMEM5
X	134460760	134461364	PBDE	307	HPRT1
X	134520025	134520629	PBDE	207	HPRT1
5	180803891	180804495	PBDE	222	MGAT1
22	39472943	39473507	K562, PBDE	1000	MGAT3
2	134149069	134149379	K562	117	MGAT5
9	21802779	21803383	PBDE	387	MTAP
7	106283835	106284439	PBDE	307	NAMPT
4	76090119	76090928	PBDE	392	ART3
16	29679575	29680179	PBDE	198	QPRT
16	29689632	29690236	PBDE	237	QPRT
12	14836110	14836714	PBDE	392	ART4
12	14843227	14843916	K562, PBDE, PBDEFetal	1000	ART4
X	71532694	71533298	PBDE	181	OGT
X	71565720	71565958	PBDE	528	OGT
12	3873200	3873804	PBDE	323	PARP11
3	122598102	122598706	PBDE	225	PARP15
3	122601891	122602495	PBDE	278	PARP15
8	143995475	143996180	PBDE	1000	PARP10
7	140054200	140054510	K562	105	PARP12
7	140059150	140059807	PBDE, PBDEFetal	1000	PARP12
7	140060609	140061213	PBDE	175	PARP12
7	140062645	140063249	PBDE	265	PARP12
1	226360306	226360868	PBDE	1000	PARP1
1	226407749	226408353	PBDE	208	PARP1
13	24512399	24513213	PBDE	232	PARP4
3	156681075	156681385	K562	105	TIPARP
15	55344539	55345143	PBDE	170	PIGB
3	119468390	119468994	PBDE	274	POGLUT1
1	160031922	160032526	PBDE	233	PIGM
16	566914	567509	K562, PBDE	860	PIGQ
16	568520	569124	PBDE	469	PIGQ
16	579006	579610	K562, PBDE	275	PIGQ
1	26786754	26787558	PBDE	616	PIGV
1	26791596	26792276	K562, PBDE	874	PIGV
1	26796522	26797126	PBDE	182	PIGV
1	172425236	172425840	K562, PBDE	377	PIGC
14	20472773	20473377	PBDE	376	PNP
3	43104782	43105011	PBDE	843	POMGNT2
3	43105839	43106443	PBDE	208	POMGNT2
14	50926831	50927435	PBDE	516	PYGL
3	31532138	31532945	PBDE	233	STT3B
10	91798258	91798862	PBDE	186	TNKS2
10	91838104	91838708	PBDE	262	TNKS2
2	157929944	157930646	K562, PBDE	818	UPP2
2	157937873	157938477	PBDE	291	UPP2
2	233700113	233700590	PBDE, PBDEFetal	1000	UGT1A7
2	233700113	233700590	PBDE, PBDEFetal	1000	UGT1A6
2	233700113	233700590	PBDE, PBDEFetal	1000	UGT1A8
2	233700113	233700590	PBDE, PBDEFetal	1000	UGT1A10
2	233700113	233700590	PBDE, PBDEFetal	1000	UGT1A9
2	128091012	128091616	PBDE	187	UGGT1
2	128092688	128093162	PBDE	1000	UGGT1
13	95937650	95938254	PBDE	281	UGGT2
4	69649691	69650295	PBDE	595	UGT2A1
16	17396770	17397374	PBDE	185	XYLT1
17	50361809	50362613	K562, PBDE	705	XYLT2
3	195102452	195103056	PBDE	252	XXYLT1
3	195110360	195110670	K562	116	XXYLT1
3	195117798	195118614	PBDE	605	XXYLT1
3	195141024	195141827	PBDE	440	XXYLT1
3	195149914	195150769	K562, PBDE	375	XXYLT1
3	195162017	195162621	PBDE	237	XXYLT1
3	195177871	195178404	PBDE, PBDEFetal	1000	XXYLT1
