# Supplementary material for: Identification of human glycosyltransferase genes expressed in erythroid cells predicts potential carbohydrate blood group loci
Source: Sci Rep. 2018 Apr 16;8:6040. doi: 10.1038/s41598-018-24445-5 (PMC5902498; doi:10.1038/s41598-018-24445-5)
Supplement: Supplementary file 4 — Supplementary Table 4 [file 41598_2018_24445_MOESM4_ESM.xlsx]

## Sheet: Sheet1
Supplementary Table 4. Descriptive data for high and moderate impact variants in the 30 candidate genes.
Data collected for variants present in 1000G and gnomAD, or both.
Gene symbol	Transcript id	Variant id	Start	Consequence terms	Impact	PolyPhen-2 damaging and SIFT deleterious	ALL_freq	AFR_freq	AMR_freq	EAS_freq	EUR_freq	SAS_freq	gnomAD Chrom	gnomAD Position	gnomAD Variant id	gnomAD Consequence	gnomAD Annotation	gnomAD Allele Frequency
B3GNT2	ENST00000301998	rs144486810	62222293	missense_variant	MODERATE	No	0.00239617	0.00832073	0.00144092	0	0	0
B3GNT2	ENST00000301998	rs138422692	62222381	missense_variant	MODERATE	No	0.000599042	0.00151286	0	0	0.000994036	0
B3GNT2	ENST00000301998	rs141787237	62222446	missense_variant	MODERATE	No	0.00119808	0.00453858	0	0	0	0
B3GNT2	ENST00000301998	rs199523056	62222582	missense_variant	MODERATE	No	0.000199681	0	0	0.000992063	0	0
B3GNT2	ENST00000301998	rs535480021	62222624	missense_variant	MODERATE	No	0.000199681	0	0	0	0	0.00102249
B3GNT2	ENST00000301998	rs78968142	62222628	missense_variant	MODERATE	No	0.0311502	0.105144	0.0115274	0	0.00795229	0.00102249
B3GNT2	ENST00000301998	rs201194611	62222660	missense_variant	MODERATE	No	0.000199681	0.00075643	0	0	0	0
B3GNT2	ENST00000301998	rs537607171	62222727	missense_variant	MODERATE	No	0.000399361	0	0	0	0	0.00204499
B3GNT2	ENST00000301998	rs142907987	62222730	missense_variant	MODERATE	No	0.00339457	0	0.0129683	0.000992063	0.00695825	0
B3GNT2	ENST00000301998	rs577559992	62222983	missense_variant	MODERATE	No	0.000199681	0	0	0	0	0.00102249
B3GNT2	ENST00000301998	rs545005673	62223115	missense_variant	MODERATE	No	0.000199681	0	0	0	0	0.00102249
B3GNT2	ENST00000301998	rs530636212	62223157	missense_variant	MODERATE	No	0.000199681	0.00075643	0	0	0	0
B3GNT2	ENST00000301998	rs367822115	62223166	missense_variant	MODERATE	Yes	0.000399361	0.00151286	0	0	0	0
B3GNT2	ENST00000301998	rs565987226	62223338	missense_variant	MODERATE	Yes	0.000199681	0	0	0.000992063	0	0
B3GNT2	ENST00000301998	rs200139399	62223401	missense_variant	MODERATE	No	0.000199681	0.00075643	0	0	0	0
B3GNT2													2	62449536	rs200035804	p.Arg61Ter	stop gained	4.062e-06
B3GNT2													2	62449910	rs760222661	p.Glu188ArgfsTer14	frameshift	3.232e-05
B3GNT2													2	62450273	.	p.Phe309ValfsTer16	frameshift	3.231e-05
B3GNT2													2	62450476	rs768310704	p.Val375TyrfsTer9	frameshift	4.064e-06
B3GNT9	ENST00000449549	rs569777979	67149290	missense_variant	MODERATE	No	0.000199681	0	0	0.000992063	0	0
B3GNT9	ENST00000449549	rs200117165	67149303	missense_variant	MODERATE	No	0.000399361	0.00151286	0	0	0	0
B3GNT9	ENST00000449549	rs552206907	67149345	missense_variant	MODERATE	Yes	0.000199681	0	0	0	0.000994036	0
B3GNT9	ENST00000449549	rs565692012	67149348	missense_variant	MODERATE	No	0.000199681	0	0	0	0	0.00102249
B3GNT9	ENST00000449549	rs200217141	67149476	missense_variant	MODERATE	Yes	0.000399361	0	0	0	0.00198807	0
B3GNT9	ENST00000449549	rs556486093	67149684	missense_variant	MODERATE	No	0.000199681	0.00075643	0	0	0	0
B3GNT9	ENST00000449549	rs192059442	67149686	missense_variant	MODERATE	No	0.000199681	0	0	0	0.000994036	0
B3GNT9	ENST00000449549	rs538772421	67149711	missense_variant	MODERATE	No	0.000399361	0	0	0	0	0.00204499
B3GNT9	ENST00000449549	rs376177165	67149787	missense_variant	MODERATE	Yes	0.000199681	0	0.00144092	0	0	0
B3GNT9	ENST00000449549	rs563344591	67149935	missense_variant	MODERATE	Yes	0.000199681	0	0	0.000992063	0	0
B3GNT9	ENST00000449549	rs532297268	67149951	missense_variant	MODERATE	No	0.000199681	0	0	0.000992063	0	0
B3GNT9	ENST00000449549	rs371081032	67149952	missense_variant	MODERATE	Yes	0.000199681	0	0	0	0.000994036	0
B3GNT9	ENST00000449549	rs559466848	67150002	missense_variant	MODERATE	No	0.000199681	0	0	0.000992063	0	0
B3GNT9	ENST00000449549	rs528135614	67150029	missense_variant	MODERATE	Yes	0.000199681	0.00075643	0	0	0	0
B3GNT9	ENST00000449549	rs568016100	67150083	missense_variant	MODERATE	Yes	0.000199681	0.00075643	0	0	0	0
B3GNT9	ENST00000449549	rs191309631	67150125	missense_variant	MODERATE	Yes	0.000199681	0	0	0	0.000994036	0
B3GNT9	ENST00000449549	rs199732607	67150277	missense_variant	MODERATE	No	0.00259585	0.0075643	0.00432277	0	0	0
B3GNT9													16	67183210	.	p.Ala388ArgfsTer71	frameshift	3.231e-05
B3GNT9													16	67183343	rs763016992	p.His349ProfsTer12	frameshift	4.339e-06
B3GNT9													16	67183355	.	p.Ser345TyrfsTer16	frameshift	4.303e-06
B3GNT9													16	67183449	rs769606609	p.Ile314SerfsTer37	frameshift	4.301e-06
B3GNT9													16	67183467	rs764133892	p.Gln308Ter	stop gained	4.442e-06
B3GNT9													16	67183581	rs749016720	p.Lys270Ter	stop gained	4.257e-06
B3GNT9													16	67183661	.	p.Leu243TrpfsTer15	frameshift	8.17e-06
B3GNT9													16	67183732	.	p.Cys219Ter	stop gained	4.08e-06
B3GNT9													16	67183747	rs748873708	p.Trp214Ter	stop gained	1.633e-05
B3GNT9													16	67183782	rs768770997	p.Asn203Ter	frameshift	4.143e-06
B3GNT9													16	67184355	rs776558866	p.Arg9IlefsTer72	frameshift	5.22e-05
B3GNTL1	ENST00000320865	rs542071341	82944050	splice_acceptor_variant	HIGH	No	0.000199681	0.00075643	0	0	0	0	17	80901926	rs542071341	c.*25-1G>A	splice acceptor	0.0002906
B3GNTL1	ENST00000320865	rs567330742	82946913	missense_variant	MODERATE	No	0.000199681	0	0	0.000992063	0	0
B3GNTL1	ENST00000320865	rs7225887	82946968	missense_variant	MODERATE	No	0.15595	0.0582451	0.204611	0.157738	0.253479	0.151329
B3GNTL1	ENST00000320865	rs149508799	82956712	missense_variant	MODERATE	No	0.00179712	0.00605144	0.00144092	0	0	0
B3GNTL1	ENST00000320865	rs372133771	82956715	missense_variant	MODERATE	No	0.000199681	0.00075643	0	0	0	0
B3GNTL1	ENST00000320865	rs57857201	82956724	missense_variant	MODERATE	Yes	0.0377396	0.135401	0.0129683	0	0.000994036	0
B3GNTL1	ENST00000320865	rs199962764	82956754	stop_gained	HIGH	No	0.000199681	0.00075643	0	0	0	0	17	80914630	rs199962764	p.Arg316Ter	stop gained	0.0001377
B3GNTL1	ENST00000320865	rs200658261	82957251	splice_acceptor_variant	HIGH	No	0.00139776	0	0	0.00694444	0	0	17	80915127	rs200658261	c.862-2A>C	splice acceptor	0.0001463
B3GNTL1	ENST00000320865	rs148957583	82957363	missense_variant	MODERATE	No	0.00379393	0	0	0.0188492	0	0
B3GNTL1	ENST00000320865	rs144725651	82957387	missense_variant	MODERATE	Yes	0.000199681	0	0	0	0	0.00102249
B3GNTL1	ENST00000320865	rs147050316	82957396	missense_variant	MODERATE	No	0.00599042	0.0219365	0.00144092	0	0	0
B3GNTL1	ENST00000320865	rs199893203	82957426	missense_variant	MODERATE	No	0.000199681	0	0	0.000992063	0	0
B3GNTL1	ENST00000320865	rs61741987	82957445	missense_variant	MODERATE	No	0.0375399	0.134644	0.0129683	0	0.000994036	0
B3GNTL1	ENST00000320865	rs550306136	82961058	missense_variant,splice_region_variant	MODERATE	No	0.00219649	0	0	0	0	0.0112474
B3GNTL1	ENST00000320865	rs145422923	82961072	missense_variant	MODERATE	Yes	0.000199681	0.00075643	0	0	0	0
B3GNTL1	ENST00000320865	rs201021215	82961078	missense_variant	MODERATE	No	0.000199681	0.00075643	0	0	0	0
B3GNTL1	ENST00000320865	rs192413231	82961094	missense_variant	MODERATE	Yes	0.000199681	0	0	0	0.000994036	0
B3GNTL1	ENST00000320865	rs200253539	82961096	missense_variant	MODERATE	Yes	0.000199681	0	0	0	0.000994036	0
B3GNTL1	ENST00000320865	rs149224289	82961118	missense_variant	MODERATE	Yes	0.000599042	0.00075643	0.00144092	0.000992063	0	0
B3GNTL1	ENST00000320865	rs138531570	82961121	missense_variant	MODERATE	No	0.00339457	0.0128593	0	0	0	0
B3GNTL1	ENST00000320865	rs145393038	82961151	missense_variant	MODERATE	No	0.00119808	0	0.00144092	0	0	0.00511247
B3GNTL1	ENST00000320865	rs572010424	82961174	missense_variant	MODERATE	Yes	0.000399361	0.00075643	0	0	0.000994036	0
B3GNTL1	ENST00000320865	rs148004417	82961178	missense_variant	MODERATE	No	0.000199681	0	0	0	0	0.00102249
B3GNTL1	ENST00000320865	rs75439108	82965670	missense_variant	MODERATE	No	0.00159744	0	0	0	0.00795229	0
B3GNTL1	ENST00000320865	rs369507575	82965722	missense_variant	MODERATE	Yes	0.000199681	0.00075643	0	0	0	0
B3GNTL1	ENST00000320865	rs201388734	83005134	missense_variant	MODERATE	No	0.000199681	0	0	0.000992063	0	0
B3GNTL1	ENST00000320865	rs542413531	83005137	missense_variant	MODERATE	Yes	0.000399361	0.00075643	0	0	0	0.00102249
B3GNTL1	ENST00000320865	rs147813609	83005156	missense_variant	MODERATE	Yes	0.000199681	0	0	0.000992063	0	0
B3GNTL1	ENST00000320865	rs142855993	83005164	missense_variant	MODERATE	Yes	0.000798722	0.00302572	0	0	0	0
B3GNTL1	ENST00000320865	rs151094014	83005168	stop_gained	HIGH	No	0.000199681	0	0.00144092	0	0	0	17	80963044	rs151094014	p.Glu151Ter	stop gained	8.138e-06
B3GNTL1	ENST00000320865	rs146876805	83014453	splice_donor_variant	HIGH	No	0.000998403	0.00378215	0	0	0	0	17	80972329	rs146876805	c.408+1G>C	splice donor	4.063e-06
B3GNTL1	ENST00000320865	rs146876805	83014453	splice_donor_variant	HIGH	No	0.000998403	0.00378215	0	0	0	0	17	80972329	rs146876805	c.408+1G>A	splice donor	0.0003429
B3GNTL1	ENST00000320865	rs573473416	83014461	missense_variant	MODERATE	Yes	0.000199681	0.00075643	0	0	0	0
B3GNTL1	ENST00000320865	rs540618290	83014497	missense_variant	MODERATE	Yes	0.000199681	0	0.00144092	0	0	0
B3GNTL1	ENST00000320865	rs559296171	83014498	missense_variant	MODERATE	Yes	0.000199681	0	0	0.000992063	0	0
B3GNTL1	ENST00000320865	rs184730321	83035060	missense_variant	MODERATE	Yes	0.000199681	0	0.00144092	0	0	0
B3GNTL1	ENST00000320865	rs147442031	83035097	missense_variant,splice_region_variant	MODERATE	Yes	0.000399361	0	0.00144092	0	0.000994036	0
B3GNTL1	ENST00000320865	rs202195967	83048503	missense_variant	MODERATE	No	0.000199681	0	0.00144092	0	0	0
B3GNTL1	ENST00000320865	rs116854675	83048703	missense_variant	MODERATE	No	0.000199681	0	0	0	0.000994036	0
B3GNTL1	ENST00000320865	rs111333063	83048716	missense_variant	MODERATE	Yes	0.000199681	0.00075643	0	0	0	0
B3GNTL1	ENST00000320865	rs200261425	83048754	missense_variant	MODERATE	No	0.000199681	0	0	0	0.000994036	0
B3GNTL1	ENST00000320865	rs560335973	83048772	missense_variant	MODERATE	Yes	0.000199681	0	0	0	0	0.00102249
B3GNTL1	ENST00000320865	rs57923322	83051760	missense_variant	MODERATE	No	0.237021	0.145991	0.138329	0.339286	0.229622	0.332311
B3GNTL1													17	80901927	.	c.*25-2A>G	splice acceptor	3.229e-05
B3GNTL1													17	80904792	rs760438152	p.Leu358PhefsTer92	frameshift	5.702e-06
B3GNTL1													17	80914594	rs755559142	p.Pro328ThrfsTer16	frameshift	9.776e-06
B3GNTL1													17	80914636	.	p.Lys314SerfsTer20	frameshift	3.235e-05
B3GNTL1													17	80914645	.	p.Glu311Ter	stop gained	3.234e-05
B3GNTL1													17	80915055	rs776948294	c.930+2T>G	splice donor	4.066e-06
B3GNTL1													17	80915055	rs776948294	c.930+2T>C	splice donor	4.066e-06
B3GNTL1													17	80915056	rs765292078	c.930+1G>A	splice donor	4.065e-06
B3GNTL1													17	80915058	rs781624617	p.Gln310GlyfsTer33	frameshift	1.22e-05
B3GNTL1													17	80915059	.	p.Gln310Ter	stop gained	4.065e-06
B3GNTL1													17	80915070	.	p.His306ThrfsTer28	frameshift	6.462e-05
B3GNTL1													17	80915234	rs576518290	c.861+1G>A	splice donor	1.088e-05
B3GNTL1													17	80915242	.	p.Gln285SerfsTer49	frameshift	8.176e-06
B3GNTL1													17	80915295	.	p.Trp267GlufsTer26	frameshift	8.249e-06
B3GNTL1													17	80915313	.	p.Trp261Ter	stop gained	4.183e-06
B3GNTL1													17	80915314	.	p.Trp261Ter	stop gained	4.192e-06
B3GNTL1													17	80918983	rs541423458	p.Leu226ProfsTer67	frameshift	1.694e-05
B3GNTL1													17	80919059	.	c.601-2A>T	splice acceptor	8.841e-06
B3GNTL1													17	80923570	rs372595900	p.Arg186GlufsTer95	frameshift	4.132e-06
B3GNTL1													17	80923571	rs777927576	p.Arg186Ter	stop gained	8.264e-06
B3GNTL1													17	80923582	.	p.Trp182Ter	stop gained	1.461e-05
B3GNTL1													17	80923623	rs759240315	c.505-1G>A	splice acceptor	4.218e-06
B3GNTL1													17	80963039	rs767287608	p.Tyr153IlefsTer44	frameshift	4.069e-06
B3GNTL1													17	80963041	.	p.Arg152Ter	stop gained	1.221e-05
B3GNTL1													17	80963053	.	p.Asn148ThrfsTer13	frameshift	4.072e-06
B3GNTL1													17	80963060	.	p.Asp145GlufsTer4	frameshift	3.232e-05
B3GNTL1													17	80972377	.	p.Gln121Ter	stop gained	4.062e-06
B3GNTL1													17	80972396	rs774680542	c.343-1G>A	splice acceptor	4.062e-06
B3GNTL1													17	80972397	rs761932807	c.343-2A>C	splice acceptor	4.062e-05
B3GNTL1													17	80992909	rs769635156	c.342+2T>A	splice donor	4.086e-06
B3GNTL1													17	80992910	rs780697628	c.342+1G>T	splice donor	8.173e-06
B3GNTL1													17	80992910	rs780697628	c.342+1G>A	splice donor	3.231e-05
B3GNTL1													17	80992927	rs749011114	p.Leu109PhefsTer10	frameshift	8.154e-06
B3GNTL1													17	80992976	.	c.278-3_278-2delCA	splice acceptor	3.242e-05
B3GNTL1													17	81006346	rs750094617	c.277+1G>A	splice donor	4.062e-06
B3GNTL1													17	81006371	rs755556988	p.His85ThrfsTer34	frameshift	4.061e-06
B3GNTL1													17	81006417	rs139235297	p.Trp69Ter	stop gained	8.121e-06
B3GNTL1													17	81006418	rs760390547	p.Trp69Ter	stop gained	5.685e-05
B3GNTL1													17	81006447	.	c.178-1G>A	splice acceptor	3.23e-05
B3GNTL1													17	81006544	rs374766272	c.177+1G>T	splice donor	4.061e-06
B3GNTL1													17	81006544	rs374766272	c.177+1G>A	splice donor	4.061e-06
B3GNTL1													17	81006626	.	p.Trp32Ter	stop gained	4.061e-06
B3GNTL1													17	81009642	.	p.Glu11Ter	stop gained	3.236e-05
B3GNTL1													17	81009666	.	p.Gly3Ter	stop gained	4.134e-05
B4GALT2	ENST00000309519	rs201296179	43980022	missense_variant	MODERATE	No	0.000998403	0	0	0.00297619	0.00198807	0
B4GALT2	ENST00000309519	rs376096161	43981119	missense_variant	MODERATE	No	0.000199681	0.00075643	0	0	0	0
B4GALT2	ENST00000309519	rs141394710	43981126	missense_variant	MODERATE	No	0.000599042	0	0	0	0.00298211	0
B4GALT2	ENST00000309519	rs375329179	43981140	missense_variant	MODERATE	No	0.000199681	0.00075643	0	0	0	0
B4GALT2	ENST00000309519	rs547278358	43981176	missense_variant	MODERATE	No	0.000199681	0	0	0	0	0.00102249
B4GALT2	ENST00000309519	rs567524191	43981183	missense_variant	MODERATE	Yes	0.000199681	0	0.00144092	0	0	0
B4GALT2	ENST00000309519	rs536172060	43981192	missense_variant	MODERATE	No	0.000199681	0.00075643	0	0	0	0
B4GALT2	ENST00000309519	rs569291036	43981311	missense_variant	MODERATE	No	0.000199681	0	0	0	0	0.00102249
B4GALT2	ENST00000309519	rs551490191	43981335	inframe_insertion	MODERATE	No	0.000399361	0.00075643	0.00144092	0	0	0
B4GALT2	ENST00000309519	rs148339623	43981392	missense_variant	MODERATE	No	0.000199681	0	0	0	0	0.00102249
B4GALT2	ENST00000309519	rs542928533	43981721	missense_variant	MODERATE	No	0.000199681	0.00075643	0	0	0	0
B4GALT2	ENST00000309519	rs1859728	43981741	missense_variant	MODERATE	Yes	0.0796725	0.0355522	0.0461095	0.178571	0.0526839	0.0889571
B4GALT2	ENST00000309519	rs531727441	43981789	missense_variant	MODERATE	No	0.000199681	0	0	0.000992063	0	0
B4GALT2	ENST00000309519	rs150178452	43981907	missense_variant	MODERATE	No	0.000798722	0.00151286	0.00144092	0	0	0.00102249
B4GALT2	ENST00000309519	rs539906206	43984887	missense_variant	MODERATE	Yes	0.000199681	0.00075643	0	0	0	0
B4GALT2	ENST00000309519	rs553219764	43985036	missense_variant	MODERATE	No	0.000199681	0.00075643	0	0	0	0
B4GALT2	ENST00000309519	rs570490740	43985343	missense_variant	MODERATE	Yes	0.000199681	0.00075643	0	0	0	0
B4GALT2	ENST00000309519	rs1061781	43985562	missense_variant	MODERATE	Yes	0.0934505	0.0476551	0.0778098	0.152778	0.100398	0.0981595
B4GALT2	ENST00000309519	rs563889976	43990303	missense_variant	MODERATE	No	0.000199681	0.00075643	0	0	0	0
B4GALT2	ENST00000309519	rs199591624	43990420	missense_variant	MODERATE	No	0.000199681	0	0.00144092	0	0	0
B4GALT2													1	44446779	rs571755531	c.36-2A>G	splice acceptor	1.515e-05
B4GALT2													1	44446951	.	p.Phe70LeufsTer19	frameshift	3.238e-05
B4GALT2													1	44447444	rs752880625	p.Arg162Ter	stop gained	4.069e-06
B4GALT2													1	44447535	rs750922901	p.Leu194ThrfsTer4	frameshift	4.077e-06
B4GALT2													1	44447597	rs775829263	c.636+1G>C	splice donor	4.077e-06
B4GALT2													1	44451229	.	p.Arg331Ter	stop gained	4.069e-06
B4GALT2													1	44456007	rs147797915	p.Asp366ThrfsTer?	frameshift	4.062e-06
B4GALT2													1	44456105	rs778603474	p.Pro399LeufsTer?	frameshift	4.061e-06
B4GALT3	ENST00000622395	rs143618194	161171847	inframe_deletion	MODERATE	No	0.000798722	0	0	0.00396825	0	0
B4GALT3	ENST00000622395	rs41270033	161171883	missense_variant	MODERATE	No	0.000798722	0	0	0	0.00397614	0
B4GALT3	ENST00000622395	rs111614721	161171901	missense_variant	MODERATE	No	0.00139776	0.00453858	0.00144092	0	0	0
B4GALT3	ENST00000622395	rs367875334	161171919	missense_variant	MODERATE	No	0	0	0	0	0	0
B4GALT3	ENST00000622395	rs187196663	161171956	missense_variant	MODERATE	No	0.000199681	0	0.00144092	0	0	0
B4GALT3	ENST00000622395	rs530341614	161172260	missense_variant	MODERATE	No	0.000199681	0	0	0.000992063	0	0
B4GALT3	ENST00000622395	rs201732378	161172326	missense_variant	MODERATE	No	0.000199681	0	0	0.000992063	0	0
B4GALT3	ENST00000622395	rs138668267	161173608	missense_variant	MODERATE	No	0.000199681	0	0	0.000992063	0	0
B4GALT3	ENST00000622395	rs200391077	161173896	missense_variant	MODERATE	Yes	0.000199681	0	0	0	0.000994036	0
B4GALT3	ENST00000622395	rs58449083	161173947	missense_variant	MODERATE	Yes	0.000199681	0.00075643	0	0	0	0
B4GALT3	ENST00000622395	rs201368066	161174010	missense_variant	MODERATE	No	0.000199681	0	0	0.000992063	0	0
B4GALT3	ENST00000622395	rs190617069	161175144	missense_variant	MODERATE	No	0.000399361	0.00151286	0	0	0	0
B4GALT3	ENST00000622395	rs200438776	161175162	missense_variant	MODERATE	No	0.000199681	0	0.00144092	0	0	0
B4GALT3	ENST00000622395	rs141596172	161175175	missense_variant	MODERATE	No	0.000199681	0	0	0	0.000994036	0
B4GALT3	ENST00000622395	rs199534932	161175837	missense_variant	MODERATE	Yes	0.000199681	0	0	0	0.000994036	0
B4GALT3	ENST00000622395	rs201703588	161175840	missense_variant	MODERATE	Yes	0.00339457	0	0	0	0	0.0173824
B4GALT3	ENST00000622395	rs367870203	161175930	missense_variant	MODERATE	Yes	0.000199681	0.00075643	0	0	0	0
B4GALT3	ENST00000622395	rs371112903	161176029	missense_variant	MODERATE	No	0.000199681	0	0.00144092	0	0	0
B4GALT3	ENST00000622395	rs561902104	161176033	missense_variant	MODERATE	Yes	0.000399361	0	0.00288184	0	0	0
B4GALT3													1	161141620	rs371077103	p.Arg390Ter	stop gained	1.083e-05
B4GALT3													1	161141645	rs768221056	p.Ser382IlefsTer21	frameshift	2.843e-05
B4GALT3													1	161141717	rs757586249	p.Tyr357Ter	stop gained	4.061e-06
B4GALT3													1	161141803	rs751099833	p.Arg329Ter	stop gained	4.061e-06
B4GALT3													1	161143499	.	p.Tyr233Ter	stop gained	4.061e-06
B4GALT3													1	161143518	.	c.681-1G>T	splice acceptor	4.063e-06
B4GALT3													1	161143519	.	c.681-2A>G	splice acceptor	3.233e-05
B4GALT3													1	161143648	rs111476933	c.680+1G>A	splice donor	4.08e-06
B4GALT3													1	161143784	.	p.Ala182ProfsTer40	frameshift	4.065e-06
B4GALT3													1	161144843	rs772142727	p.Tyr143Ter	stop gained	4.063e-06
B4GALT3													1	161144902	.	p.Arg124Ter	stop gained	8.124e-06
B4GALT3													1	161144931	rs751738152	p.Tyr114ProfsTer6	frameshift	4.064e-06
B4GALT3													1	161144936	rs755066239	p.Gly112AlafsTer64	frameshift	4.067e-06
B4GALT3													1	161145733	rs778878376	p.Arg40Ter	stop gained	3.608e-05
B4GALT3													1	161145865	rs200514710	c.-14-1G>C	splice acceptor	4.095e-06
B4GALT4	ENST00000483209	rs150344141	119212554	missense_variant	MODERATE	No	0.00559105	0.00151286	0.00288184	0	0.000994036	0.0235174
B4GALT4	ENST00000483209	rs72655939	119212556	missense_variant	MODERATE	No	0.00419329	0.0136157	0.00432277	0	0	0
B4GALT4	ENST00000483209	rs150966320	119212584	missense_variant	MODERATE	No	0.000199681	0.00075643	0	0	0	0
B4GALT4	ENST00000483209	rs371571649	119216337	missense_variant	MODERATE	No	0.000199681	0.00075643	0	0	0	0
B4GALT4	ENST00000483209	rs138943942	119224109	missense_variant	MODERATE	Yes	0.000199681	0	0.00144092	0	0	0
B4GALT4	ENST00000483209	rs575802806	119224161	missense_variant	MODERATE	No	0.000199681	0	0.00144092	0	0	0
B4GALT4	ENST00000483209	rs555306520	119224242	stop_gained	HIGH	No	0.000199681	0	0	0	0	0.00102249	3	118943089	rs555306520	p.Glu164Ter	stop gained	4.241e-06
B4GALT4	ENST00000483209	rs138372481	119226913	missense_variant	MODERATE	No	0.000998403	0	0	0	0.00497018	0
B4GALT4	ENST00000483209	rs3764779	119226949	missense_variant	MODERATE	No	0.296925	0.306354	0.353026	0.333333	0.197813	0.308793
B4GALT4	ENST00000483209	rs200009564	119226955	missense_variant	MODERATE	No	0.000199681	0.00075643	0	0	0	0
B4GALT4	ENST00000483209	rs560745852	119229951	missense_variant	MODERATE	No	0.000399361	0	0	0	0	0.00204499
B4GALT4	ENST00000483209	rs564527519	119230012	missense_variant	MODERATE	No	0.000399361	0.00151286	0	0	0	0
B4GALT4	ENST00000483209	rs115496980	119237072	splice_acceptor_variant	HIGH	No	0.000199681	0.00075643	0	0	0	0
B4GALT4	ENST00000483209	rs13065863	119240360	splice_donor_variant	HIGH	No	0.000199681	0.00075643	0	0	0	0
B4GALT4													3	118931503	rs772566300	p.Arg310Ter	stop gained	1.676e-05
B4GALT4													3	118931530	rs747321523	c.903-2A>G	splice acceptor	9.097e-06
B4GALT4													3	118935086	.	c.902+1G>T	splice donor	4.111e-06
B4GALT4													3	118935192	.	c.798-1G>A	splice acceptor	4.125e-06
B4GALT4													3	118937503	rs745846990	p.Arg264ThrfsTer4	frameshift	1.625e-05
B4GALT4													3	118937526	rs750912103	p.Trp256Ter	stop gained	4.064e-06
B4GALT4													3	118937529	rs772008186	p.Trp256MetfsTer7	frameshift	4.063e-06
B4GALT4													3	118937570	rs779733987	p.Gln242Ter	stop gained	4.062e-06
B4GALT4													3	118937570	rs779733987	p.Glu241AspfsTer6	frameshift	4.062e-06
B4GALT4													3	118942904	rs781114642	c.674+1G>T	splice donor	4.111e-06
B4GALT4													3	118943029	rs745832698	p.Glu184Ter	stop gained	4.069e-06
B4GALT4													3	118945713	.	p.Leu144IlefsTer32	frameshift	4.065e-06
B4GALT4													3	118945778	rs771645063	p.Gln122Ter	stop gained	4.063e-06
B4GALT4													3	118945816	rs763251369	p.Ser109ProfsTer29	frameshift	8.128e-06
B4GALT4													3	118948730	.	p.Glu73ArgfsTer3	frameshift	3.229e-05
B4GALT4													3	118948750	rs761171544	p.Glu66GlyfsTer10	frameshift	4.062e-06
B4GALT4													3	118948806	.	p.Met48HisfsTer3	frameshift	4.062e-06
B4GALT4													3	118948891	.	p.Leu19Ter	stop gained	4.061e-06
B4GALT6	ENST00000306851	rs34683195	31625628	missense_variant	MODERATE	No	0.013778	0.0113464	0.0216138	0	0.0337972	0.00511247
B4GALT6	ENST00000306851	rs116094076	31625701	missense_variant	MODERATE	No	0.000199681	0	0	0	0.000994036	0
B4GALT6	ENST00000306851	rs181651811	31631028	missense_variant	MODERATE	Yes	0.000199681	0	0	0	0.000994036	0
B4GALT6	ENST00000306851	rs190821754	31631087	missense_variant	MODERATE	No	0.000199681	0	0	0.000992063	0	0
B4GALT6	ENST00000306851	rs199540062	31638697	missense_variant	MODERATE	No	0.000399361	0	0	0.00198413	0	0
B4GALT6	ENST00000306851	rs115568058	31638730	missense_variant	MODERATE	No	0.00199681	0.0075643	0	0	0	0
B4GALT6	ENST00000306851	rs180688911	31638733	missense_variant	MODERATE	Yes	0.000199681	0	0	0.000992063	0	0
B4GALT6	ENST00000306851	rs574354534	31658041	missense_variant	MODERATE	No	0.000199681	0.00075643	0	0	0	0
B4GALT6	ENST00000306851	rs541497223	31658080	missense_variant	MODERATE	No	0.000199681	0	0	0	0	0.00102249
B4GALT6	ENST00000306851	rs115188761	31666262	missense_variant	MODERATE	No	0.000199681	0	0	0	0.000994036	0
B4GALT6	ENST00000306851	rs530028563	31666274	missense_variant	MODERATE	No	0.000199681	0	0	0.000992063	0	0
B4GALT6	ENST00000306851	rs146312568	31666355	missense_variant	MODERATE	No	0.000199681	0.00075643	0	0	0	0
B4GALT6	ENST00000306851	rs35210437	31684333	missense_variant	MODERATE	No	0.0139776	0.0506808	0.00432277	0	0	0
B4GALT6	ENST00000306851	rs577554431	31684345	missense_variant	MODERATE	No	0.000399361	0	0	0	0	0.00204499
B4GALT6	ENST00000306851	rs538228628	31684384	missense_variant	MODERATE	No	0.000199681	0.00075643	0	0	0	0
B4GALT6	ENST00000306851	rs371323148	31684392	missense_variant	MODERATE	No	0.000199681	0	0	0	0.000994036	0
B4GALT6													18	29205715	.	p.Leu337PhefsTer20	frameshift	3.23e-05
B4GALT6													18	29206293	.	p.Tyr318Ter	stop gained	4.082e-06
B4GALT6													18	29206961	.	c.899+1G>C	splice donor	3.233e-05
B4GALT6													18	29210986	rs764464352	p.Asn238ThrfsTer32	frameshift	4.061e-06
B4GALT6													18	29218603	rs747837860	c.588+2_588+3delTG	splice donor	4.062e-06
B4GALT6													18	29218670	rs771949169	p.His177ThrfsTer19	frameshift	4.061e-06
B4GALT6													18	29225332	rs746879761	p.Cys152Ter	frameshift	4.073e-06
B4GALT6													18	29237938	.	c.346+1G>A	splice donor	8.184e-06
B4GALT6													18	29238027	.	p.Ser86MetfsTer38	frameshift	4.072e-06
DPY19L1	ENST00000310974	rs200752794	34931580	missense_variant	MODERATE	No	0.00119808	0.00453858	0	0	0	0
DPY19L1	ENST00000310974	rs200098469	34938073	missense_variant	MODERATE	No	0.000199681	0.00075643	0	0	0	0
DPY19L1	ENST00000310974	rs201141592	34940269	missense_variant	MODERATE	No	0.000199681	0	0	0	0.000994036	0
DPY19L1	ENST00000310974	rs1637696	34940293	missense_variant	MODERATE	No	0.205272	0.15885	0.255043	0.128968	0.298211	0.215746
DPY19L1	ENST00000310974	rs573539004	34941790	missense_variant	MODERATE	No	0.000199681	0.00075643	0	0	0	0
DPY19L1	ENST00000310974	rs367674071	34945688	missense_variant	MODERATE	No	0.000199681	0.00075643	0	0	0	0
DPY19L1	ENST00000310974	rs200207679	34949822	missense_variant	MODERATE	No	0.000199681	0	0	0	0	0.00102249
DPY19L1	ENST00000310974	rs545572846	34954728	missense_variant	MODERATE	No	0.000199681	0	0	0	0	0.00102249
DPY19L1	ENST00000310974	rs547338741	34966935	missense_variant	MODERATE	No	0.000199681	0	0	0.000992063	0	0
DPY19L1	ENST00000310974	rs565383734	34969525	missense_variant	MODERATE	No	0.000199681	0.00075643	0	0	0	0
DPY19L1	ENST00000310974	rs530888124	34969531	missense_variant,splice_region_variant	MODERATE	No	0.000199681	0	0	0	0.000994036	0
DPY19L1	ENST00000310974	rs544842923	35010477	missense_variant	MODERATE	No	0.000199681	0	0.00144092	0	0	0
DPY19L1	ENST00000310974	rs550671520	35010555	missense_variant	MODERATE	Yes	0.000199681	0	0	0	0	0.00102249
DPY19L1	ENST00000310974	rs189464206	35011372	missense_variant	MODERATE	No	0.000199681	0	0	0	0.000994036	0
DPY19L1	ENST00000310974	rs569347879	35011374	missense_variant	MODERATE	Yes	0.000199681	0.00075643	0	0	0	0
DPY19L1	ENST00000310974	rs187489564	35013655	missense_variant	MODERATE	No	0.000399361	0	0.00288184	0	0	0
DPY19L1	ENST00000310974	rs540553607	35017935	missense_variant	MODERATE	Yes	0.00119808	0	0	0	0	0.00613497
DPY19L1	ENST00000310974	rs559357776	35037862	missense_variant	MODERATE	No	0.000199681	0	0	0	0	0.00102249
DPY19L1	ENST00000310974	rs573459058	35037865	missense_variant	MODERATE	Yes	0.000199681	0.00075643	0	0	0	0
DPY19L1	ENST00000310974	rs545422591	35037884	missense_variant	MODERATE	No	0.000599042	0	0	0.00198413	0	0.00102249
DPY19L1	ENST00000310974	rs565464346	35037886	missense_variant	MODERATE	No	0.000199681	0	0	0	0.000994036	0
DPY19L1	ENST00000310974	rs530965132	35037896	start_lost	HIGH	No	0.000199681	0	0	0.000992063	0	0
DPY19L1													7	34977673	.	p.Arg602Ter	stop gained	8.129e-06
DPY19L1													7	34979849	rs751382348	p.Gln521Ter	stop gained	4.081e-06
DPY19L1													7	34981410	rs199625115	p.Met479ValfsTer66	frameshift	3.002e-05
DPY19L1													7	34987241	rs748878173	c.1275+1G>A	splice donor	4.102e-06
DPY19L1													7	34994308	rs769852674	c.1101+1delG	splice donor	5.066e-06
DPY19L1													7	34994371	.	p.Trp347Ter	stop gained	3.245e-05
DPY19L1													7	34997594	rs765915641	c.960+2T>C	splice donor	4.606e-06
DPY19L1													7	34997621	rs778144656	p.Tyr312MetfsTer6	frameshift	4.492e-06
DPY19L1													7	35050941	rs765073134	c.451+1G>T	splice donor	4.088e-06
DPY19L1													7	35057493	.	c.192+1G>A	splice donor	4.229e-06
DPY19L1													7	35057531	rs745344234	p.Ser52Ter	stop gained	4.098e-06
DPY19L1													7	35057582	rs752623361	c.105-1G>A	splice acceptor	4.211e-06
DPY19L1													7	35058183	.	c.104+1G>T	splice donor	7.296e-06
DPY19L1													7	35077457	.	p.Gly18AlafsTer21	frameshift	0.0001319
DPY19L3	ENST00000342179	rs139491664	32408281	missense_variant	MODERATE	No	0.000199681	0	0	0	0.000994036	0
DPY19L3	ENST00000342179	rs554827609	32411241	missense_variant,splice_region_variant	MODERATE	No	0.000199681	0.00075643	0	0	0	0
DPY19L3	ENST00000342179	rs201012525	32411292	missense_variant	MODERATE	No	0.000599042	0	0	0.00297619	0	0
DPY19L3	ENST00000342179	rs576952552	32411317	missense_variant	MODERATE	No	0.000199681	0	0	0.000992063	0	0
DPY19L3	ENST00000342179	rs545463809	32411340	missense_variant	MODERATE	Yes	0.000199681	0	0	0	0	0.00102249
DPY19L3	ENST00000342179	rs374414641	32432726	missense_variant	MODERATE	Yes	0.000199681	0	0	0	0.000994036	0
DPY19L3	ENST00000342179	rs551981073	32436538	missense_variant	MODERATE	No	0.000199681	0	0	0.000992063	0	0
DPY19L3	ENST00000342179	rs200335194	32436559	missense_variant	MODERATE	No	0.000199681	0	0	0	0.000994036	0
DPY19L3	ENST00000342179	rs201680307	32439161	missense_variant	MODERATE	Yes	0.000199681	0	0	0.000992063	0	0
DPY19L3	ENST00000342179	rs150621326	32439225	missense_variant	MODERATE	No	0.000399361	0.00151286	0	0	0	0
DPY19L3	ENST00000342179	rs200758846	32439815	missense_variant	MODERATE	No	0.000199681	0	0	0.000992063	0	0
DPY19L3	ENST00000342179	rs139732410	32439902	missense_variant	MODERATE	No	0.00239617	0.00907716	0	0	0	0
DPY19L3	ENST00000342179	rs149282626	32453146	missense_variant,splice_region_variant	MODERATE	No	0.00199681	0	0	0.00992063	0	0
DPY19L3	ENST00000342179	rs541650176	32453151	missense_variant	MODERATE	No	0.000199681	0	0	0	0	0.00102249
DPY19L3	ENST00000342179	rs564666545	32453197	missense_variant	MODERATE	Yes	0.000199681	0.00075643	0	0	0	0
DPY19L3	ENST00000342179	rs8105178	32454999	missense_variant	MODERATE	No	0.0153754	0.0574887	0.00144092	0	0	0
DPY19L3	ENST00000342179	rs566814030	32458457	missense_variant	MODERATE	Yes	0.000199681	0	0	0	0	0.00102249
DPY19L3	ENST00000342179	rs148244577	32463388	missense_variant	MODERATE	No	0.000798722	0.00302572	0	0	0	0
DPY19L3	ENST00000342179	rs188515321	32463396	missense_variant	MODERATE	No	0.000199681	0	0.00144092	0	0	0
DPY19L3	ENST00000342179	rs200181097	32463410	missense_variant	MODERATE	No	0.000199681	0	0	0	0.000994036	0
DPY19L3	ENST00000342179	rs559501499	32463413	missense_variant	MODERATE	No	0.000199681	0.00075643	0	0	0	0
DPY19L3	ENST00000342179	rs202223374	32464780	missense_variant	MODERATE	No	0.000199681	0	0	0	0.000994036	0
DPY19L3	ENST00000342179	rs576664859	32480421	missense_variant	MODERATE	Yes	0.000199681	0	0.00144092	0	0	0
DPY19L3	ENST00000342179	rs545574061	32480442	missense_variant	MODERATE	No	0.000199681	0	0.00144092	0	0	0
DPY19L3	ENST00000342179	rs531427475	32480466	missense_variant	MODERATE	Yes	0.000199681	0	0.00144092	0	0	0
DPY19L3	ENST00000342179	rs547938014	32480502	missense_variant	MODERATE	No	0.000199681	0	0	0	0	0.00102249
DPY19L3	ENST00000342179	rs561728378	32480543	missense_variant	MODERATE	No	0.000599042	0	0	0	0	0.00306748
DPY19L3	ENST00000342179	rs199792338	32482082	missense_variant	MODERATE	No	0.000199681	0	0.00144092	0	0	0
DPY19L3	ENST00000342179	rs113471608	32482089	missense_variant	MODERATE	No	0.00219649	0.0075643	0.00144092	0	0	0
DPY19L3	ENST00000342179	rs150686956	32482164	missense_variant	MODERATE	Yes	0.000199681	0.00075643	0	0	0	0
DPY19L3	ENST00000342179	rs543031193	32482179	missense_variant	MODERATE	No	0.000199681	0.00075643	0	0	0	0
DPY19L3	ENST00000342179	rs564059366	32482218	missense_variant	MODERATE	Yes	0.000199681	0	0.00144092	0	0	0
DPY19L3													19	32897209	.	c.-38+1G>A	splice donor	3.232e-05
DPY19L3													19	32899161	.	p.Met1?	frameshift	4.073e-06
DPY19L3													19	32902159	.	p.Arg40Ter	stop gained	4.084e-06
DPY19L3													19	32902221	rs749716234	p.Thr61AsnfsTer10	frameshift	4.062e-06
DPY19L3													19	32902224	.	p.Val63ThrfsTer51	frameshift	4.062e-06
DPY19L3													19	32923631	.	p.Arg83Ter	stop gained	4.067e-06
DPY19L3													19	32923650	.	p.Glu90ValfsTer27	frameshift	8.127e-06
DPY19L3													19	32923666	.	p.Tyr94Ter	stop gained	4.063e-06
DPY19L3													19	32923672	rs758786897	p.Tyr97ThrfsTer18	frameshift	4.063e-06
DPY19L3													19	32923679	rs746543921	p.Lys99Ter	stop gained	8.125e-06
DPY19L3													19	32923713	.	c.328+2_328+3dupTA	splice donor	3.231e-05
DPY19L3													19	32927365	rs141100296	p.Asp117MetfsTer8	frameshift	4.487e-06
DPY19L3													19	32927414	rs765419476	p.Arg131Ter	stop gained	4.178e-06
DPY19L3													19	32927450	rs770446670	p.Tyr144Ter	frameshift	4.354e-06
DPY19L3													19	32928101	rs775358640	p.Tyr152PhefsTer47	frameshift	4.063e-06
DPY19L3													19	32928120	.	p.Tyr157Ter	stop gained	4.062e-06
DPY19L3													19	32930104	.	p.Tyr229AspfsTer11	frameshift	4.066e-06
DPY19L3													19	32930139	.	c.720+3_720+6delAAGT	splice donor	4.214e-06
DPY19L3													19	32930736	.	p.Gln259Ter	stop gained	3.23e-05
DPY19L3													19	32944126	rs780750558	p.Asn319TrpfsTer8	frameshift	4.064e-06
DPY19L3													19	32944145	.	p.Phe318Ter	frameshift	3.234e-05
DPY19L3													19	32944157	.	p.Ser321Ter	stop gained	4.092e-06
DPY19L3													19	32945894	rs374108435	p.Leu346Ter	stop gained	4.734e-06
DPY19L3													19	32949005	rs750023744	c.1090-1G>A	splice acceptor	1.661e-05
DPY19L3													19	32949256	.	c.1164-1G>T	splice acceptor	4.144e-06
DPY19L3													19	32949273	.	p.Tyr395CysfsTer34	frameshift	4.101e-06
DPY19L3													19	32949275	.	p.Tyr395LeufsTer4	frameshift	1.089e-05
DPY19L3													19	32954349	.	p.Leu467Ter	stop gained	8.125e-06
DPY19L3													19	32954366	.	p.Phe475IlefsTer24	frameshift	4.071e-06
DPY19L3													19	32954794	.	p.Met491ValfsTer10	frameshift	1.083e-05
DPY19L3													19	32954799	rs756869242	p.Met491ValfsTer10	frameshift	0.0001155
DPY19L3													19	32954824	.	p.Cys500MetfsTer2	frameshift	3.228e-05
DPY19L3													19	32959635	.	c.1615-2A>G	splice acceptor	4.065e-06
DPY19L3													19	32959636	.	c.1615-1G>A	splice acceptor	4.064e-06
DPY19L3													19	32959716	rs768768537	c.1697+2_1697+5delTA...	splice donor	1.221e-05
DPY19L3													19	32968430	.	p.Asn568Ter	frameshift	4.062e-06
DPY19L3													19	32971305	rs781084810	p.Tyr612IlefsTer16	frameshift	4.219e-06
DPY19L3													19	32971315	rs773341319	p.Lys617AsnfsTer14	frameshift	8.289e-06
DPY19L3													19	32971417	rs141957585	p.Arg649GlyfsTer16	frameshift	8.134e-06
DPY19L3													19	32971428	rs751048098	p.Arg652Ter	stop gained	4.069e-06
DPY19L3													19	32971464	rs763999016	c.1989+1G>A	splice donor	8.265e-06
DPY19L3													19	32971465	rs774270034	c.1989+2T>G	splice donor	4.136e-06
DPY19L4	ENST00000414645	rs143132758	94720003	missense_variant	MODERATE	No	0.000798722	0	0	0.00396825	0	0
DPY19L4	ENST00000414645	rs138373475	94726334	missense_variant	MODERATE	No	0.00599042	0.02118	0.00288184	0	0	0
DPY19L4	ENST00000414645	rs202036194	94726358	missense_variant	MODERATE	No	0.00219649	0	0	0.00793651	0	0.00306748
DPY19L4	ENST00000414645	rs550775863	94734629	splice_acceptor_variant	HIGH	No	0.000599042	0	0	0	0	0.00306748	8	95746857	rs550775863	c.128-1G>A	splice acceptor	0.0002179
DPY19L4	ENST00000414645	rs570665836	94734644	missense_variant	MODERATE	Yes	0.000199681	0	0.00144092	0	0	0
DPY19L4	ENST00000414645	rs532088718	94734653	missense_variant	MODERATE	No	0.000199681	0	0.00144092	0	0	0
DPY19L4	ENST00000414645	rs147410800	94734678	missense_variant	MODERATE	Yes	0.000199681	0	0	0	0.000994036	0
DPY19L4	ENST00000414645	rs200296667	94734690	missense_variant	MODERATE	Yes	0.000199681	0.00075643	0	0	0	0
DPY19L4	ENST00000414645	rs184823863	94734707	missense_variant	MODERATE	Yes	0.000199681	0	0	0	0.000994036	0
DPY19L4	ENST00000414645	rs557194069	94734747	missense_variant	MODERATE	No	0.000199681	0.00075643	0	0	0	0
DPY19L4	ENST00000414645	rs200781402	94738441	missense_variant	MODERATE	Yes	0.000599042	0.00226929	0	0	0	0
DPY19L4	ENST00000414645	rs149884672	94738453	missense_variant	MODERATE	No	0.00299521	0.00983359	0.00288184	0	0	0
DPY19L4	ENST00000414645	rs561468632	94739446	missense_variant	MODERATE	No	0.000199681	0	0	0	0	0.00102249
DPY19L4	ENST00000414645	rs530182956	94739485	missense_variant	MODERATE	Yes	0.000199681	0	0	0.000992063	0	0
DPY19L4	ENST00000414645	rs149228791	94739496	missense_variant	MODERATE	No	0.000798722	0	0	0.000992063	0.00298211	0
DPY19L4	ENST00000414645	rs563627896	94739508	missense_variant	MODERATE	No	0.000199681	0.00075643	0	0	0	0
DPY19L4	ENST00000414645	rs532866861	94739524	missense_variant	MODERATE	No	0.000199681	0.00075643	0	0	0	0	8	95751752	rs532866861	p.Gly153ValfsTer34	frameshift	4.261e-06
DPY19L4	ENST00000414645	rs566242745	94739672	missense_variant	MODERATE	No	0.000399361	0	0	0	0	0.00204499
DPY19L4	ENST00000414645	rs75768977	94739706	missense_variant	MODERATE	Yes	0.0127796	0.0453858	0.00576369	0	0	0
DPY19L4	ENST00000414645	rs201963084	94739780	missense_variant	MODERATE	No	0.000199681	0	0	0.000992063	0	0	8	95752008	rs201963084	p.Ile202TyrfsTer2	frameshift	4.068e-06
DPY19L4	ENST00000414645	rs140964341	94756064	missense_variant	MODERATE	No	0.000199681	0	0	0	0.000994036	0
DPY19L4	ENST00000414645	rs138714300	94756118	missense_variant	MODERATE	Yes	0.000798722	0.00226929	0.00144092	0	0	0
DPY19L4	ENST00000414645	rs549079536	94756124	missense_variant	MODERATE	No	0.000199681	0	0	0	0	0.00102249
DPY19L4	ENST00000414645	rs202233131	94756152	missense_variant	MODERATE	No	0.000199681	0.00075643	0	0	0	0
DPY19L4	ENST00000414645	rs145462618	94761730	missense_variant	MODERATE	No	0.000399361	0.00151286	0	0	0	0
DPY19L4	ENST00000414645	rs199882887	94761829	missense_variant	MODERATE	No	0.000199681	0	0	0.000992063	0	0
DPY19L4	ENST00000414645	rs144794373	94765252	missense_variant	MODERATE	No	0.00299521	0.0113464	0	0	0	0
DPY19L4	ENST00000414645	rs146235628	94765261	missense_variant	MODERATE	No	0.000599042	0	0.00288184	0	0.000994036	0
DPY19L4	ENST00000414645	rs200461986	94765786	missense_variant	MODERATE	No	0.000199681	0	0.00144092	0	0	0
DPY19L4	ENST00000414645	rs144957197	94768455	missense_variant	MODERATE	No	0.000798722	0.00302572	0	0	0	0
DPY19L4	ENST00000414645	rs141669572	94768510	missense_variant	MODERATE	No	0.00159744	0	0	0.00793651	0	0
DPY19L4	ENST00000414645	rs73697022	94770462	missense_variant	MODERATE	No	0.0333466	0.123298	0.00576369	0	0	0
DPY19L4	ENST00000414645	rs145302525	94770517	missense_variant	MODERATE	No	0.000199681	0.00075643	0	0	0	0
DPY19L4	ENST00000414645	rs566400675	94777727	missense_variant	MODERATE	No	0.000199681	0	0	0	0	0.00102249
DPY19L4	ENST00000414645	rs535282179	94777748	missense_variant	MODERATE	Yes	0.000199681	0	0	0	0	0.00102249
DPY19L4	ENST00000414645	rs201635041	94781135	missense_variant	MODERATE	No	0.000199681	0	0	0.000992063	0	0
DPY19L4	ENST00000414645	rs547862125	94787910	stop_gained	HIGH	No	0.000199681	0	0	0	0.000994036	0	8	95800138	rs547862125	p.Ser622Ter	stop gained	5.795e-05
DPY19L4	ENST00000414645	rs547862125	94787910	stop_gained	HIGH	No	0.000199681	0	0	0	0.000994036	0	8	95800138	rs547862125	p.Ser622Ter	stop gained	3.329e-05
DPY19L4	ENST00000414645	rs199952345	94787915	stop_gained	HIGH	No	0.000599042	0	0.00432277	0	0	0	8	95800143	rs199952345	p.Arg624Ter	stop gained	0.0001029
DPY19L4	ENST00000414645	rs149490733	94788025	missense_variant	MODERATE	Yes	0.000998403	0.00226929	0.00288184	0	0	0
DPY19L4	ENST00000414645	rs143942673	94788038	missense_variant	MODERATE	No	0.000199681	0	0.00144092	0	0	0
DPY19L4	ENST00000414645	rs145854417	94789791	stop_gained	HIGH	No	0.000599042	0	0	0	0.00298211	0	8	95802019	rs145854417	p.Arg685Ter	stop gained	0.000272
DPY19L4	ENST00000414645	rs149041883	94789792	missense_variant	MODERATE	No	0.000798722	0	0	0	0.00198807	0.00204499
DPY19L4	ENST00000414645	rs185469101	94789851	missense_variant	MODERATE	No	0.000199681	0	0	0.000992063	0	0
DPY19L4													8	95732243	.	c.16+1G>A	splice donor	3.237e-05
DPY19L4													8	95738583	rs749673091	p.Pro17AlafsTer7	frameshift	4.11e-06
DPY19L4													8	95738592	.	p.Lys18ValfsTer5	frameshift	3.232e-05
DPY19L4													8	95738624	rs765178039	p.Glu28GlyfsTer5	frameshift	4.08e-06
DPY19L4													8	95738629	.	p.Ile31AsnfsTer3	frameshift	4.093e-06
DPY19L4													8	95738669	rs762747708	c.127+1delG	splice donor	8.504e-06
DPY19L4													8	95738670	rs747687299	c.127+1G>A	splice donor	3.23e-05
DPY19L4													8	95738670	rs747687299	c.127+2dupT	splice donor	7.545e-06
DPY19L4													8	95746845	rs759099060	c.128-10_129delACTTT...	splice acceptor	4.098e-05
DPY19L4													8	95746919	.	p.Met64AsnfsTer12	frameshift	3.227e-05
DPY19L4													8	95746983	rs200830188	c.252+1G>A	splice donor	4.077e-06
DPY19L4													8	95746983	rs200830188	c.252+1G>C	splice donor	5.3e-05
DPY19L4													8	95751669	.	p.Thr125CysfsTer21	frameshift	4.407e-06
DPY19L4													8	95751671	rs748651532	p.Val126IlefsTer20	frameshift	4.396e-06
DPY19L4													8	95751872	rs768562593	c.466-1G>A	splice acceptor	8.135e-06
DPY19L4													8	95751921	rs200413522	p.Gln172Ter	stop gained	8.125e-06
DPY19L4													8	95751926	rs778999300	p.Tyr175CysfsTer28	frameshift	4.062e-06
DPY19L4													8	95752004	rs750494976	p.Trp199Ter	stop gained	8.128e-06
DPY19L4													8	95752019	rs780993609	c.611+1G>A	splice donor	1.088e-05
DPY19L4													8	95768388	rs779765882	c.735+1G>A	splice donor	8.213e-06
DPY19L4													8	95773926	rs760766744	c.736-2A>G	splice acceptor	8.769e-06
DPY19L4													8	95773980	rs370402817	p.Trp263Ter	stop gained	0.0001415
DPY19L4													8	95773996	rs768165082	p.Tyr268Ter	stop gained	2.858e-05
DPY19L4													8	95774063	rs866338393	c.870+5_870+7delTAT	splice donor	8.872e-06
DPY19L4													8	95777410	.	c.871-1G>A	splice acceptor	4.615e-06
DPY19L4													8	95777419	.	p.Val294TyrfsTer11	frameshift	4.541e-06
DPY19L4													8	95777421	.	p.Tyr295LeufsTer2	frameshift	4.496e-06
DPY19L4													8	95777422	.	p.Tyr295GlufsTer29	frameshift	4.485e-06
DPY19L4													8	95777441	.	p.Leu302SerfsTer20	frameshift	3.229e-05
DPY19L4													8	95777502	rs755732198	p.Leu321Ter	stop gained	1.652e-05
DPY19L4													8	95777968	.	p.Ile346LysfsTer4	frameshift	3.227e-05
DPY19L4													8	95777980	rs770626744	p.Val349Ter	frameshift	1.648e-05
DPY19L4													8	95777995	rs558873760	p.Tyr353Ter	stop gained	4.108e-06
DPY19L4													8	95778038	rs752147382	c.1101+1G>T	splice donor	4.398e-06
DPY19L4													8	95778039	rs755514283	c.1101+2T>G	splice donor	1.168e-05
DPY19L4													8	95778838	rs763602923	c.1102-2A>C	splice acceptor	8.146e-06
DPY19L4													8	95780650	rs753285878	p.Cys401Ter	stop gained	4.23e-06
DPY19L4													8	95780651	rs766493105	p.Glu403AsnfsTer14	frameshift	4.239e-06
DPY19L4													8	95780663	.	p.Gln406Ter	stop gained	1.238e-05
DPY19L4													8	95780671	rs758211708	p.Ser409LeufsTer35	frameshift	4.126e-06
DPY19L4													8	95780690	rs147961118	p.Arg415Ter	stop gained	8.256e-06
DPY19L4													8	95780695	rs754028446	p.Gln418ValfsTer24	frameshift	4.123e-06
DPY19L4													8	95780717	rs765510732	p.Phe424LeufsTer18	frameshift	1.243e-05
DPY19L4													8	95782678	rs761105749	c.1335-2A>G	splice acceptor	4.346e-06
DPY19L4													8	95782696	rs758866163	p.Thr452LeufsTer15	frameshift	4.096e-06
DPY19L4													8	95782700	rs778131930	p.Val453TyrfsTer3	frameshift	4.084e-06
DPY19L4													8	95782720	rs369223325	p.Arg459Ter	stop gained	5.293e-05
DPY19L4													8	95782749	rs754821431	p.Tyr468Ter	stop gained	5.696e-05
DPY19L4													8	95782793	rs752164058	p.Ile483MetfsTer4	frameshift	1.224e-05
DPY19L4													8	95789917	rs773501053	p.Met496AlafsTer3	frameshift	0.0005201
DPY19L4													8	95789980	.	p.Trp514Ter	stop gained	4.062e-06
DPY19L4													8	95789985	.	p.Arg516Ter	stop gained	1.804e-05
DPY19L4													8	95790002	rs367790532	c.1564_1575+2delCCAA...	splice donor	4.105e-06
DPY19L4													8	95790016	.	c.1575+2T>C	splice donor	3.228e-05
DPY19L4													8	95792644	rs757863044	c.1632+1G>T	splice donor	6.941e-05
DPY19L4													8	95793310	rs148306413	c.1633-2A>T	splice acceptor	0.003476
DPY19L4													8	95793311	rs767159106	c.1633-1G>T	splice acceptor	0.002428
DPY19L4													8	95793321	rs752334525	p.Arg548Ter	stop gained	1.513e-05
DPY19L4													8	95793389	.	p.Trp570Ter	stop gained	4.4e-06
DPY19L4													8	95795891	.	c.1716_1735delAAGGCA...	splice acceptor	4.079e-06
DPY19L4													8	95795902	.	p.Gln574Ter	stop gained	4.073e-06
DPY19L4													8	95795992	.	p.Tyr605GlnfsTer2	frameshift	1.625e-05
DPY19L4													8	95796031	.	c.1848+1G>A	splice donor	4.07e-06
DPY19L4													8	95800189	rs774802409	p.Tyr640AsnfsTer9	frameshift	4.884e-06
DPY19L4													8	95800222	rs762276307	p.Val651TrpfsTer4	frameshift	8.306e-05
DPY19L4													8	95800255	rs778765025	p.Leu662TyrfsTer2	frameshift	1.063e-05
DPY19L4													8	95800281	rs866433795	c.2007+1G>A	splice donor	3.475e-05
DPY19L4													8	95802021	.	p.Cys687LeufsTer3	frameshift	4.08e-06
DPY19L4													8	95802045	rs761603716	p.Tyr694IlefsTer5	frameshift	3.265e-05
DPY19L4													8	95802077	rs775586707	p.Tyr705IlefsTer10	frameshift	1.645e-05
DPY19L4													8	95802102	rs776957488	p.Tyr713LeufsTer2	frameshift	4.245e-06
DPY19L4													8	95802116	rs749345172	p.Val718AspfsTer18	frameshift	1.539e-05
DPY19L4													8	95802123	.	p.Ser720ProfsTer7	frameshift	3.23e-05
DPY19L4													8	95802130	rs766370152	p.Gln722Ter	stop gained	4.48e-06
FUT10	ENST00000327671	rs115787522	33372624	missense_variant	MODERATE	No	0.0191693	0.0711044	0.00288184	0	0	0
FUT10	ENST00000327671	rs560880197	33372636	missense_variant	MODERATE	No	0.000199681	0	0	0	0	0.00102249
FUT10	ENST00000327671	rs543575527	33372693	missense_variant	MODERATE	No	0.000399361	0	0	0	0	0.00204499
FUT10	ENST00000327671	rs185056122	33372722	missense_variant	MODERATE	No	0.000399361	0	0.00288184	0	0	0
FUT10	ENST00000327671	rs532598203	33372723	missense_variant	MODERATE	No	0.000199681	0	0	0.000992063	0	0
FUT10	ENST00000327671	rs200029664	33372738	missense_variant	MODERATE	No	0.000399361	0	0	0.000992063	0	0.00102249
FUT10	ENST00000327671	rs559762514	33372744	missense_variant	MODERATE	No	0.000199681	0	0	0.000992063	0	0
FUT10	ENST00000327671	rs372535165	33372774	missense_variant	MODERATE	No	0.000199681	0	0	0	0.000994036	0
FUT10	ENST00000327671	rs17855838	33389073	missense_variant	MODERATE	No	0.272963	0.0854766	0.167147	0.468254	0.193837	0.481595
FUT10	ENST00000327671	rs139904591	33389088	stop_gained	HIGH	No	0.000199681	0	0	0.000992063	0	0	8	33246606	rs139904591	p.Arg363Ter	stop gained	1.446e-05
FUT10	ENST00000327671	rs201968798	33389091	missense_variant	MODERATE	No	0.000599042	0	0	0	0	0.00306748
FUT10	ENST00000327671	rs561906954	33389103	missense_variant	MODERATE	No	0.000199681	0	0	0	0	0.00102249
FUT10	ENST00000327671	rs35286469	33389127	missense_variant	MODERATE	Yes	0.000599042	0.00075643	0.00144092	0	0.000994036	0
FUT10	ENST00000327671	rs566780055	33389171	missense_variant	MODERATE	No	0.000199681	0	0	0	0.000994036	0
FUT10	ENST00000327671	rs200237438	33389294	stop_gained	HIGH	No	0.000199681	0	0	0.000992063	0	0	8	33246812	rs200237438	p.Trp294Ter	stop gained	5.058e-05
FUT10	ENST00000327671	rs549376232	33389298	missense_variant	MODERATE	No	0.000199681	0.00075643	0	0	0	0
FUT10	ENST00000327671	rs16880853	33389373	missense_variant	MODERATE	No	0.0451278	0.160363	0.0201729	0	0	0
FUT10	ENST00000327671	rs137929632	33389396	missense_variant	MODERATE	No	0.000199681	0	0	0	0.000994036	0
FUT10	ENST00000327671	rs202210157	33389405	missense_variant	MODERATE	No	0.000199681	0	0	0	0	0.00102249
FUT10	ENST00000327671	rs145932857	33389433	stop_gained	HIGH	No	0.000199681	0	0	0.000992063	0	0	8	33246951	rs145932857	p.Arg248Ter	stop gained	3.611e-05
FUT10	ENST00000327671	rs555345598	33389481	missense_variant	MODERATE	Yes	0.000199681	0.00075643	0	0	0	0
FUT10	ENST00000327671	rs543964339	33389642	missense_variant	MODERATE	Yes	0.00199681	0	0	0	0	0.0102249
FUT10	ENST00000327671	rs200674863	33389660	missense_variant	MODERATE	Yes	0.000199681	0	0	0.000992063	0	0
FUT10	ENST00000327671	rs28670556	33389681	missense_variant	MODERATE	No	0.00219649	0.00832073	0	0	0	0
FUT10	ENST00000327671	rs545204884	33389696	missense_variant	MODERATE	Yes	0.000199681	0.00075643	0	0	0	0
FUT10	ENST00000327671	rs147876382	33389709	missense_variant	MODERATE	Yes	0.000199681	0.00075643	0	0	0	0
FUT10	ENST00000327671	rs549359972	33389752	missense_variant	MODERATE	No	0.000199681	0	0	0.000992063	0	0
FUT10	ENST00000327671	rs188642220	33453245	missense_variant	MODERATE	Yes	0.000599042	0	0.00288184	0.000992063	0	0
FUT10	ENST00000327671	rs141680671	33453275	missense_variant	MODERATE	No	0.000399361	0	0	0	0.00198807	0
FUT10	ENST00000327671	rs200145592	33453284	missense_variant	MODERATE	No	0.000199681	0	0.00144092	0	0	0
FUT10	ENST00000327671	rs531037781	33453301	missense_variant	MODERATE	No	0.000199681	0	0	0	0.000994036	0
FUT10	ENST00000327671	rs552577453	33453303	missense_variant	MODERATE	No	0.000199681	0	0	0	0	0.00102249
FUT10	ENST00000327671	rs146534525	33453326	missense_variant	MODERATE	No	0.00139776	0	0	0.00694444	0	0
FUT10	ENST00000327671	rs16880994	33453417	missense_variant	MODERATE	No	0.0379393	0.125567	0.0158501	0	0.00695825	0.00613497
FUT10	ENST00000327671	rs149622876	33453499	missense_variant	MODERATE	No	0.000798722	0.00302572	0	0	0	0
FUT10	ENST00000327671	rs181385705	33453506	missense_variant	MODERATE	No	0.000199681	0	0	0.000992063	0	0
FUT10	ENST00000327671	rs144327642	33461373	missense_variant,splice_region_variant	MODERATE	No	0.000998403	0	0	0	0.00397614	0.00102249
FUT10	ENST00000327671	rs142961444	33461377	missense_variant	MODERATE	No	0.000199681	0	0	0	0.000994036	0
FUT10	ENST00000327671	rs77009471	33461395	missense_variant	MODERATE	No	0.0201677	0.0627837	0.00720461	0	0.00695825	0.00613497
FUT10													8	33230117	.	p.Trp473Ter	stop gained	4.091e-06
FUT10													8	33230172	.	p.Gln455Ter	stop gained	4.072e-06
FUT10													8	33230217	rs143828192	p.Arg440Ter	stop gained	5.781e-05
FUT10													8	33230323	rs766203380	c.1213-1G>A	splice acceptor	1.092e-05
FUT10													8	33246567	rs771762626	p.Gln376Ter	stop gained	1.222e-05
FUT10													8	33246678	rs376278166	p.Arg339Ter	stop gained	0.0001084
FUT10													8	33246685	rs16880852	p.Tyr336Ter	stop gained	4.071e-06
FUT10													8	33246686	rs754554291	p.Tyr336ThrfsTer16	frameshift	8.137e-06
FUT10													8	33246699	.	p.Glu332Ter	stop gained	4.07e-06
FUT10													8	33246722	rs778403242	p.Val324TyrfsTer28	frameshift	0.0001375
FUT10													8	33246791	.	p.Val301Ter	frameshift	4.071e-06
FUT10													8	33246838	rs112717933	p.Cys285Ter	stop gained	4.067e-06
FUT10													8	33246852	rs747557643	p.Phe280LeufsTer18	frameshift	6.863e-05
FUT10													8	33246871	.	p.Gln273Ter	frameshift	4.067e-06
FUT10													8	33246881	rs772659526	p.Ile271AsnfsTer5	frameshift	4.067e-06
FUT10													8	33246928	rs778105135	p.Gln255AlafsTer14	frameshift	4.067e-06
FUT10													8	33246931	.	p.Gln254ArgfsTer3	frameshift	4.067e-06
FUT10													8	33246971	.	p.Asp241IlefsTer16	frameshift	4.064e-06
FUT10													8	33246996	rs140205664	p.Glu233Ter	stop gained	7.217e-05
FUT10													8	33247019	rs769956591	p.Ser225Ter	stop gained	4.062e-06
FUT10													8	33247062	.	p.Arg210SerfsTer25	frameshift	4.062e-06
FUT10													8	33247071	rs747442726	p.Arg208GlufsTer27	frameshift	4.061e-06
FUT10													8	33247107	.	p.Arg196Ter	stop gained	3.228e-05
FUT10													8	33247129	rs748120060	p.Ser188ThrfsTer5	frameshift	4.061e-06
FUT10													8	33247210	rs777052490	p.Pro162LeufsTer4	frameshift	4.062e-06
FUT10													8	33247213	rs757432578	p.His160GlnfsTer3	frameshift	4.062e-06
FUT10													8	33247304	rs770074815	c.377-1_388delGGTACT...	splice acceptor	8.207e-06
FUT10													8	33310732	.	c.376+2T>C	splice donor	6.457e-05
FUT10													8	33310771	rs201752622	p.Tyr113Ter	stop gained	3.979e-05
FUT10													8	33310828	.	p.Thr94MetfsTer4	frameshift	4.062e-06
FUT10													8	33310882	rs774694170	p.Trp76Ter	stop gained	4.062e-06
FUT10													8	33310923	rs775651992	p.Lys64ArgfsTer5	frameshift	4.062e-06
FUT10													8	33310989	rs762890778	p.Phe40LeufsTer29	frameshift	8.141e-06
FUT10													8	33311010	.	p.Lys34SerfsTer35	frameshift	4.12e-06
FUT10													8	33311030	.	c.82-2A>C	splice acceptor	3.228e-05
FUT10													8	33318893	.	p.Leu26ProfsTer43	frameshift	3.234e-05
FUT10													8	33330581	.	c.-274+1G>T	splice donor	3.233e-05
FUT11	ENST00000372841	rs565233785	73772346	missense_variant	MODERATE	No	0.000199681	0	0	0	0	0.00102249
FUT11	ENST00000372841	rs137937533	73772356	missense_variant	MODERATE	No	0.000199681	0.00075643	0	0	0	0
FUT11	ENST00000372841	rs562756247	73772370	missense_variant	MODERATE	No	0.000199681	0	0	0.000992063	0	0
FUT11	ENST00000372841	rs547952525	73772487	missense_variant	MODERATE	No	0.000199681	0	0	0	0	0.00102249
FUT11	ENST00000372841	rs566605385	73772493	missense_variant	MODERATE	No	0.000199681	0	0	0	0.000994036	0
FUT11	ENST00000372841	rs527288970	73772609	missense_variant	MODERATE	No	0.000199681	0	0	0	0.000994036	0
FUT11	ENST00000372841	rs552207359	73772650	missense_variant	MODERATE	Yes	0.000199681	0	0	0	0.000994036	0
FUT11	ENST00000372841	rs556367587	73772704	missense_variant	MODERATE	Yes	0.000399361	0	0	0	0	0.00204499	10	75532462	rs556367587	p.Thr125ArgfsTer150	frameshift	5.49e-06
FUT11	ENST00000372841	rs568140030	73772737	missense_variant	MODERATE	Yes	0.000199681	0	0	0	0	0.00102249
FUT11	ENST00000372841	rs535675538	73772761	missense_variant	MODERATE	Yes	0.000199681	0	0	0	0	0.00102249
FUT11	ENST00000372841	rs183371456	73772866	missense_variant	MODERATE	Yes	0.000199681	0	0	0.000992063	0	0
FUT11	ENST00000372841	rs113017272	73772893	missense_variant	MODERATE	No	0.0111821	0.0370651	0.0100865	0	0	0
FUT11	ENST00000372841	rs558536457	73772957	stop_gained	HIGH	No	0.000599042	0	0	0	0	0.00306748	10	75532715	rs558536457	p.Tyr208Ter	stop gained	1.35e-05
FUT11	ENST00000372841	rs577086856	73772984	missense_variant	MODERATE	Yes	0.000199681	0	0	0	0.000994036	0
FUT11	ENST00000372841	rs147181018	73773236	missense_variant	MODERATE	No	0.000399361	0.00075643	0.00144092	0	0	0
FUT11	ENST00000372841	rs200368257	73773302	missense_variant	MODERATE	Yes	0.000199681	0	0	0	0.000994036	0
FUT11	ENST00000372841	rs570485259	73773440	missense_variant	MODERATE	Yes	0.000199681	0	0	0.000992063	0	0
FUT11	ENST00000372841	rs199580732	73773574	missense_variant	MODERATE	No	0.000199681	0.00075643	0	0	0	0
FUT11	ENST00000372841	rs550085757	73773613	missense_variant	MODERATE	No	0.000199681	0	0.00144092	0	0	0
FUT11	ENST00000372841	rs144503038	73773640	missense_variant	MODERATE	Yes	0.000199681	0	0.00144092	0	0	0
FUT11	ENST00000372841	rs535286933	73773647	missense_variant	MODERATE	Yes	0.000199681	0	0	0	0	0.00102249
FUT11	ENST00000372841	rs199728665	73773652	missense_variant	MODERATE	No	0.00259585	0	0	0	0.000994036	0.0122699
FUT11	ENST00000372841	rs115880927	73773680	missense_variant	MODERATE	No	0.00499201	0.0181543	0.00144092	0	0	0
FUT11	ENST00000372841	rs558491444	73773704	missense_variant	MODERATE	Yes	0.000199681	0	0	0.000992063	0	0
FUT11	ENST00000372841	rs544231371	73773734	missense_variant	MODERATE	No	0.000199681	0	0	0	0	0.00102249
FUT11	ENST00000372841	rs201586242	73775593	missense_variant	MODERATE	Yes	0.000199681	0	0.00144092	0	0	0	10	75535351	rs201586242	p.Leu464HisfsTer8	frameshift	1.443e-05
FUT11	ENST00000372841	rs200771113	73775665	missense_variant	MODERATE	No	0.000199681	0	0.00144092	0	0	0
FUT11	ENST00000372841	rs535516137	73775673	missense_variant	MODERATE	Yes	0.000199681	0	0	0.000992063	0	0
FUT11	ENST00000372841	rs554439837	73775674	stop_gained	HIGH	No	0.000199681	0	0	0.000992063	0	0	10	75535432	rs554439837	p.Gln490Ter	stop gained	1.625e-05
FUT11													10	75532098	rs754034769	p.Gly4ArgfsTer4	frameshift	1.047e-05
FUT11													10	75532138	rs759791115	p.Ser17CysfsTer258	frameshift	5.383e-06
FUT11													10	75532330	.	p.Trp80Ter	stop gained	3.236e-05
FUT11													10	75532426	rs747096874	p.Arg113ThrfsTer43	frameshift	1.349e-05
FUT11													10	75532428	.	p.Arg113AsnfsTer151	frameshift	6.7e-06
FUT11													10	75532460	.	p.Gly124AlafsTer33	frameshift	5.547e-06
FUT11													10	75532474	.	p.Ala129ArgfsTer28	frameshift	3.237e-05
FUT11													10	75532478	.	p.Ser130AlafsTer141	frameshift	3.235e-05
FUT11													10	75532639	rs777535919	p.Leu184ProfsTer84	frameshift	4.307e-06
FUT11													10	75532640	rs780735904	p.Trp183Ter	stop gained	8.616e-06
FUT11													10	75532656	rs751541362	p.Met198IlefsTer49	frameshift	4.323e-06
FUT11													10	75532667	rs780890544	p.Pro193PhefsTer46	frameshift	8.676e-06
FUT11													10	75532697	rs747665478	p.Tyr208LeufsTer73	frameshift	4.442e-06
FUT11													10	75532699	rs745511430	p.Arg206CysfsTer27	frameshift	4.453e-06
FUT11													10	75532730	rs755234385	p.Tyr213Ter	stop gained	3.613e-05
FUT11													10	75532747	rs769629216	p.Val220ArgfsTer56	frameshift	9.174e-06
FUT11													10	75532801	.	c.708+2T>G	splice donor	1.009e-05
FUT11													10	75532986	rs759737803	p.Ala252TyrfsTer25	frameshift	1.088e-05
FUT11													10	75533066	rs765314050	p.His277ThrfsTer13	frameshift	8.122e-06
FUT11													10	75533096	rs755247784	p.Asn286LysfsTer4	frameshift	1.218e-05
FUT11													10	75533107	.	p.Thr290LysfsTer22	frameshift	4.061e-06
FUT11													10	75533179	.	p.Trp314Ter	frameshift	3.228e-05
FUT11													10	75533194	rs762610347	p.His319ProfsTer5	frameshift	4.061e-06
FUT11													10	75533233	rs764002062	p.Glu335AlafsTer6	frameshift	4.061e-06
FUT11													10	75533240	.	p.Glu335ValfsTer3	frameshift	4.061e-06
FUT11													10	75533242	rs369235771	p.Glu335Ter	stop gained	2.525e-05
FUT11													10	75533262	rs751513911	p.Lys342ArgfsTer7	frameshift	8.121e-06
FUT11													10	75533355	.	p.Trp373LeufsTer5	frameshift	4.061e-06
FUT11													10	75535298	.	c.1335-1G>T	splice acceptor	4.061e-06
FUT11													10	75535301	rs749162451	p.Trp446Ter	stop gained	8.121e-06
FUT11													10	75535318	rs745769690	p.Gln452Ter	stop gained	4.061e-06
FUT11													10	75535328	rs761918396	p.Trp455Ter	stop gained	1.218e-05
FUT11													10	75535342	rs778236905	p.Gln460ArgfsTer8	frameshift	1.624e-05
FUT11													10	75535348	rs747507990	p.Ala463SerfsTer10	frameshift	4.061e-06
FUT11													10	75535382	rs777131583	p.Glu474AlafsTer10	frameshift	1.218e-05
FUT4	ENST00000358752	rs543595914	94544224	missense_variant	MODERATE	No	0.000199681	0	0	0	0	0.00102249
FUT4	ENST00000358752	rs561596556	94544237	missense_variant	MODERATE	No	0.000199681	0.00075643	0	0	0	0
FUT4	ENST00000358752	rs529058869	94544285	missense_variant	MODERATE	No	0.000199681	0.00075643	0	0	0	0
FUT4	ENST00000358752	rs113253321	94544426	missense_variant	MODERATE	No	0.000399361	0.00151286	0	0	0	0
FUT4	ENST00000358752	rs536791974	94544663	missense_variant	MODERATE	No	0.000199681	0	0.00144092	0	0	0
FUT4	ENST00000358752	rs567818935	94544729	missense_variant	MODERATE	No	0.000599042	0.00151286	0	0	0	0.00102249
FUT4	ENST00000358752	rs201519706	94544731	missense_variant	MODERATE	No	0.00219649	0	0.00576369	0	0.00596421	0.00102249
FUT4	ENST00000358752	rs553674609	94544734	missense_variant	MODERATE	No	0.0119808	0.00453858	0.00864553	0.00992063	0.0248509	0.0132924
FUT4	ENST00000358752	rs545371409	94544786	missense_variant	MODERATE	No	0.000199681	0	0	0.000992063	0	0
FUT4	ENST00000358752	rs2230273	94544896	missense_variant	MODERATE	No	0.103235	0.31997	0.0317003	0.0138889	0.0139165	0.0449898
FUT4	ENST00000358752	rs200323120	94544926	missense_variant	MODERATE	Yes	0.00299521	0	0	0.0128968	0	0.00204499
FUT4	ENST00000358752	rs202228624	94545053	missense_variant	MODERATE	No	0.000399361	0.00151286	0	0	0	0
FUT4	ENST00000358752	rs533113027	94545156	missense_variant	MODERATE	No	0.000399361	0.00151286	0	0	0	0
FUT4	ENST00000358752	rs530229050	94545283	missense_variant	MODERATE	Yes	0.00319489	0	0	0	0	0.0163599
FUT4	ENST00000358752	rs201515297	94545284	missense_variant	MODERATE	Yes	0.000199681	0	0	0.000992063	0	0
FUT4	ENST00000358752	rs200442017	94545501	missense_variant	MODERATE	Yes	0.000199681	0	0	0.000992063	0	0
FUT4	ENST00000358752	rs201757138	94545563	missense_variant	MODERATE	Yes	0.000199681	0	0.00144092	0	0	0
FUT4	ENST00000358752	rs200642870	94545613	missense_variant	MODERATE	Yes	0.000199681	0	0	0.000992063	0	0
FUT4	ENST00000358752	rs139614833	94545619	missense_variant	MODERATE	No	0.000199681	0.00075643	0	0	0	0
FUT4	ENST00000358752	rs573031841	94545636	missense_variant	MODERATE	No	0.000199681	0	0	0.000992063	0	0
FUT4	ENST00000358752	rs142877244	94545681	missense_variant	MODERATE	No	0.00279553	0.00983359	0.00144092	0	0	0
FUT4	ENST00000358752	rs151024645	94545721	missense_variant	MODERATE	No	0.000199681	0.00075643	0	0	0	0
FUT4													11	94277391	.	p.Trp31Ter	stop gained	3.239e-05
FUT4													11	94277499	.	p.Leu67Ter	stop gained	3.244e-05
FUT4													11	94277514	.	p.Arg75ProfsTer80	frameshift	3.242e-05
FUT4													11	94277519	.	p.Pro76AlafsTer29	frameshift	6.881e-06
FUT4													11	94277570	rs373252364	p.Glu91Ter	stop gained	0.001046
FUT4													11	94277594	rs778511102	p.Gln99Ter	stop gained	3.246e-05
FUT4													11	94277881	.	p.Trp194Ter	stop gained	3.236e-05
FUT4													11	94277913	.	p.Arg206GlyfsTer38	frameshift	6.341e-06
FUT4													11	94277924	.	p.Pro209ArgfsTer103	frameshift	3.237e-05
FUT4													11	94278001	rs749634587	p.Val235CysfsTer9	frameshift	4.473e-06
FUT4													11	94278006	rs774613550	p.Phe237HisfsTer10	frameshift	4.447e-06
FUT4													11	94278030	.	p.Pro246AlafsTer67	frameshift	8.731e-06
FUT4													11	94278040	rs766872670	p.Asp248ThrfsTer48	frameshift	4.374e-06
FUT4													11	94278074	rs772470825	p.Thr259SerfsTer53	frameshift	4.4e-06
FUT4													11	94278180	rs376143065	p.Trp294Ter	stop gained	1.262e-05
FUT4													11	94278183	rs764969695	p.Met295IlefsTer67	frameshift	4.196e-06
FUT4													11	94278195	.	p.Ser299Ter	stop gained	4.172e-06
FUT4													11	94278254	.	p.Tyr320ThrfsTer42	frameshift	4.128e-06
FUT4													11	94278359	rs773047836	p.Gln354ArgfsTer195	frameshift	3.75e-05
FUT4													11	94278438	.	p.Val381CysfsTer169	frameshift	4.123e-06
FUT4													11	94278447	rs762809902	p.Asp384ThrfsTer173	frameshift	8.251e-06
FUT4													11	94278457	rs766156091	p.Gln393ArgfsTer160	frameshift	4.141e-06
FUT4													11	94278457	rs766156091	p.Gly387AlafsTer170	frameshift	2.071e-05
FUT4													11	94278457	rs766156091	p.Gly390SerfsTer164	frameshift	6.24e-05
FUT4													11	94278522	rs754883134	p.Lys408AsnfsTer149	frameshift	4.09e-06
FUT4													11	94278528	rs759533317	p.Leu411GlyfsTer138	frameshift	4.09e-06
FUT4													11	94278548	.	p.Gln417Ter	stop gained	4.087e-06
FUT4													11	94278553	rs553637824	p.Asp420TyrfsTer128	frameshift	4.084e-06
FUT4													11	94278569	rs756960454	p.Glu424Ter	stop gained	1.225e-05
FUT4													11	94278598	.	p.Ala435GlyfsTer115	frameshift	4.079e-06
FUT4													11	94278613	rs752764588	p.Leu440ProfsTer112	frameshift	1.223e-05
FUT4													11	94278640	.	p.Tyr447Ter	stop gained	8.144e-06
FUT4													11	94278803	rs201504879	p.Glu502Ter	stop gained	2.172e-05
FUT7	ENST00000314412	rs541065313	137030714	missense_variant	MODERATE		0.000399361	0	0	0	0	0.00204499
FUT7	ENST00000314412	rs199951552	137030753	missense_variant	MODERATE		0.000199681	0	0	0	0	0.00102249
FUT7	ENST00000314412	rs577588991	137030754	missense_variant	MODERATE		0.000199681	0	0	0.000992063	0	0
FUT7	ENST00000314412	rs376444713	137030766	missense_variant	MODERATE		0.000199681	0	0	0.000992063	0	0
FUT7	ENST00000314412	rs199955257	137030769	missense_variant	MODERATE		0.00279553	0	0.0158501	0.00297619	0	0
FUT7	ENST00000314412	rs574157198	137030793	missense_variant	MODERATE		0.000199681	0	0	0	0.000994036	0
FUT7	ENST00000314412	rs202244388	137030823	missense_variant	MODERATE		0.000798722	0	0	0.00297619	0	0.00102249
FUT7	ENST00000314412	rs145916041	137030835	missense_variant	MODERATE		0.00179712	0.00605144	0.00144092	0	0	0
FUT7	ENST00000314412	rs547445437	137030901	missense_variant	MODERATE		0.000199681	0	0	0	0	0.00102249
FUT7	ENST00000314412	rs61730153	137030931	missense_variant	MODERATE		0.00559105	0.00151286	0.0100865	0	0.0178926	0.00102249
FUT7	ENST00000314412	rs181048044	137030939	missense_variant	MODERATE		0.000199681	0	0.00144092	0	0	0
FUT7	ENST00000314412	rs61730152	137030943	missense_variant	MODERATE		0.00339457	0.01059	0.00432277	0	0	0
FUT7	ENST00000314412	rs557598251	137030963	missense_variant	MODERATE		0.000199681	0	0	0	0	0.00102249
FUT7	ENST00000314412	rs201821837	137030994	missense_variant	MODERATE		0.000599042	0	0	0.00297619	0	0
FUT7	ENST00000314412	rs200584952	137031011	missense_variant	MODERATE		0.000199681	0	0	0.000992063	0	0
FUT7	ENST00000314412	rs61730156	137031012	missense_variant	MODERATE		0.00279553	0.0075643	0.00144092	0.00297619	0	0
FUT7	ENST00000314412	rs141846761	137031038	missense_variant	MODERATE		0.000599042	0.00075643	0.00144092	0	0.000994036	0
FUT7	ENST00000314412	rs61730154	137031090	missense_variant	MODERATE		0.0109824	0.0416036	0	0	0	0
FUT7	ENST00000314412	rs532793387	137031120	missense_variant	MODERATE		0.000199681	0	0	0	0	0.00102249
FUT7	ENST00000314412	rs200261090	137031146	missense_variant	MODERATE		0.000199681	0	0.00144092	0	0	0
FUT7	ENST00000314412	rs565556049	137031191	missense_variant	MODERATE		0.000199681	0	0	0	0.000994036	0
FUT7	ENST00000314412	rs551268740	137031267	missense_variant	MODERATE		0.000199681	0	0	0.000992063	0	0
FUT7	ENST00000314412	rs571208329	137031299	missense_variant	MODERATE		0.000199681	0	0	0	0	0.00102249
FUT7	ENST00000314412	rs537091176	137031306	missense_variant	MODERATE		0.000199681	0.00075643	0	0	0	0
FUT7	ENST00000314412	rs567683314	137031322	missense_variant	MODERATE		0.000199681	0	0	0	0	0.00102249
FUT7	ENST00000314412	rs139374436	137031335	missense_variant	MODERATE		0.000199681	0.00075643	0	0	0	0
FUT7	ENST00000314412	rs201420085	137031389	missense_variant	MODERATE		0.000199681	0	0	0.000992063	0	0
FUT7	ENST00000314412	rs545570871	137031410	missense_variant	MODERATE		0.000399361	0	0	0	0.00198807	0
FUT7	ENST00000314412	rs375415626	137031434	missense_variant	MODERATE		0.000599042	0.00226929	0	0	0	0
FUT7	ENST00000314412	rs373467944	137031438	missense_variant	MODERATE		0.000599042	0.00226929	0	0	0	0
FUT7	ENST00000314412	rs150277663	137031474	missense_variant	MODERATE		0.000399361	0.00075643	0	0	0.000994036	0
FUT7	ENST00000314412	rs200458539	137031530	missense_variant	MODERATE		0.000199681	0	0	0	0.000994036	0
FUT7	ENST00000314412	rs117125309	137031531	missense_variant	MODERATE		0.0133786	0	0.0115274	0.030754	0.0188867	0.00920245
FUT7	ENST00000314412	rs376675604	137031621	missense_variant	MODERATE		0.000199681	0.00075643	0	0	0	0
FUT7	ENST00000314412	rs530812472	137031626	missense_variant	MODERATE		0.000199681	0	0	0	0	0.00102249
FUT7	ENST00000314412	rs550574029	137031717	missense_variant	MODERATE		0.000599042	0	0	0	0	0.00306748
FUT7	ENST00000314412	rs528017547	137031720	missense_variant	MODERATE		0.000399361	0	0	0	0	0.00204499
FUT7													9	139925203	.	p.Ser330ValfsTer15	frameshift	4.08e-06
FUT7													9	139925269	rs755657077	p.Arg308Ter	stop gained	2.038e-05
FUT7													9	139925312	rs760139632	p.Ser293ProfsTer10	frameshift	8.153e-06
FUT7													9	139925350	rs753445149	p.Arg281Ter	stop gained	4.076e-06
FUT7													9	139925497	.	p.Gln232Ter	stop gained	4.071e-06
FUT7													9	139925632	.	p.Ala187ProfsTer104	frameshift	3.23e-05
FUT7													9	139925641	.	p.Gln184Ter	stop gained	4.2e-06
FUT7													9	139925747	.	p.Asp148AlafsTer143	frameshift	4.324e-06
FUT7													9	139925819	rs753107874	p.Met121Ter	frameshift	8.669e-06
FUT7													9	139925833	.	p.Arg112ProfsTer22	frameshift	5.458e-06
FUT7													9	139925857	rs755873442	p.Arg112Ter	stop gained	6.45e-06
FUT7													9	139926030	.	p.Trp54Ter	stop gained	6.479e-05
FUT7													9	139926065	rs774572254	p.Ala42AspfsTer37	frameshift	6.326e-06
GCNT1	ENST00000442371	rs139432893	76502475	missense_variant	MODERATE		0.000399361	0	0	0.00198413	0	0
GCNT1	ENST00000442371	rs77943551	76502635	missense_variant	MODERATE		0.000199681	0.00075643	0	0	0	0
GCNT1	ENST00000442371	rs149611385	76502737	missense_variant	MODERATE		0.00239617	0.00832073	0	0	0.000994036	0
GCNT1	ENST00000442371	rs141640466	76502779	missense_variant	MODERATE		0.000199681	0.00075643	0	0	0	0
GCNT1	ENST00000442371	rs2282683	76502835	missense_variant	MODERATE		0.235623	0.239032	0.247839	0.197421	0.227634	0.269939
GCNT1	ENST00000442371	rs11546569	76502854	missense_variant	MODERATE		0.00698882	0.00075643	0.0115274	0	0.0198807	0.00613497
GCNT1	ENST00000442371	rs139675992	76502886	missense_variant	MODERATE		0.000998403	0.00378215	0	0	0	0
GCNT1	ENST00000442371	rs570491038	76502922	stop_gained	HIGH		0.000199681	0	0	0	0	0.00102249	9	79117838	rs570491038	p.Arg181Ter	stop gained	1.227e-05
GCNT1	ENST00000442371	rs565929874	76503037	missense_variant	MODERATE		0.000199681	0	0.00144092	0	0	0
GCNT1	ENST00000442371	rs376503627	76503165	missense_variant	MODERATE		0.000199681	0	0	0.000992063	0	0
GCNT1	ENST00000442371	rs559928168	76503391	missense_variant	MODERATE		0.000199681	0	0	0.000992063	0	0
GCNT1	ENST00000442371	rs147866228	76503484	missense_variant	MODERATE		0.00199681	0.00151286	0.00288184	0	0.00596421	0
GCNT1	ENST00000442371	rs182537966	76503531	missense_variant	MODERATE		0.000399361	0	0.00288184	0	0	0
GCNT1	ENST00000442371	rs199518053	76503534	missense_variant	MODERATE		0.000199681	0.00075643	0	0	0	0
GCNT1	ENST00000442371	rs201887404	76503559	missense_variant	MODERATE		0.000199681	0	0.00144092	0	0	0
GCNT1	ENST00000442371	rs532810254	76503612	missense_variant	MODERATE		0.000199681	0.00075643	0	0	0	0
GCNT1													9	79117478	.	p.Lys61Ter	stop gained	3.229e-05
GCNT1													9	79117487	rs750515188	p.Gln64Ter	stop gained	4.063e-06
GCNT1													9	79117512	rs768749201	p.Val73GlyfsTer4	frameshift	7.939e-05
GCNT1													9	79117573	rs752459099	p.Asn95Ter	frameshift	2.843e-05
GCNT1													9	79117785	.	p.Leu163Ter	stop gained	4.067e-06
GCNT1													9	79117843	rs763744548	p.Ser184CysfsTer12	frameshift	4.088e-06
GCNT1													9	79117926	rs367773332	p.Trp210Ter	stop gained	8.142e-06
GCNT1													9	79118048	rs751511655	p.Glu253AlafsTer3	frameshift	4.063e-06
GCNT1													9	79118113	rs757290320	p.Lys273AsnfsTer20	frameshift	4.062e-06
GCNT1													9	79118125	.	p.Leu278ThrfsTer16	frameshift	4.062e-06
GCNT1													9	79118230	.	p.Trp311Ter	stop gained	4.062e-06
GCNT1													9	79118239	rs780991668	p.Tyr316AlafsTer72	frameshift	4.062e-06
GCNT1													9	79118325	rs373409583	p.Leu344ValfsTer2	frameshift	1.219e-05
GCNT1													9	79118325	rs373409583	p.Ser345ThrfsTer43	frameshift	1.219e-05
GCNT1													9	79118337	.	p.Ala349LeufsTer39	frameshift	4.062e-06
GCNT1													9	79118521	.	p.Phe409CysfsTer7	frameshift	4.065e-06
GCNT1													9	79118579	.		frameshift	4.076e-06
GCNT1													9	79118581	rs377364894	p.Ter429GlyfsTer33	frameshift	3.229e-05
GCNT1													9	79118583	.	p.Ter429Cys	frameshift	3.231e-05
GLT8D1	ENST00000266014	rs554170322	52694885	missense_variant	MODERATE		0.000199681	0	0	0	0	0.00102249
GLT8D1	ENST00000266014	rs567530025	52694955	missense_variant	MODERATE		0.000199681	0	0	0	0	0.00102249
GLT8D1	ENST00000266014	rs370180590	52695198	missense_variant	MODERATE		0.000199681	0.00075643	0	0	0	0
GLT8D1	ENST00000266014	rs572741566	52695209	missense_variant	MODERATE		0.000399361	0.00151286	0	0	0	0
GLT8D1	ENST00000266014	rs541347427	52695210	missense_variant	MODERATE		0.000199681	0	0	0	0	0.00102249
GLT8D1	ENST00000266014	rs149206385	52695282	missense_variant	MODERATE		0.000798722	0.00302572	0	0	0	0
GLT8D1	ENST00000266014	rs200366274	52695461	missense_variant	MODERATE		0.000199681	0	0	0	0.000994036	0
GLT8D1	ENST00000266014	rs527609707	52695539	missense_variant	MODERATE		0.000199681	0.00075643	0	0	0	0
GLT8D1	ENST00000266014	rs547346801	52695586	missense_variant,splice_region_variant	MODERATE		0.000199681	0	0	0	0.000994036	0
GLT8D1	ENST00000266014	rs2276812	52695944	missense_variant	MODERATE		0.0215655	0.00226929	0.0244957	0.0853175	0	0.00204499
GLT8D1	ENST00000266014	rs149421790	52695953	missense_variant	MODERATE		0.00159744	0.00605144	0	0	0	0
GLT8D1	ENST00000266014	rs115960994	52697812	missense_variant	MODERATE		0.00638978	0.0226929	0.00288184	0	0	0
GLT8D1	ENST00000266014	rs373858260	52697852	missense_variant	MODERATE		0.000199681	0	0	0	0	0.00102249
GLT8D1	ENST00000266014	rs201758107	52697883	missense_variant	MODERATE		0.000199681	0	0	0.000992063	0	0
GLT8D1	ENST00000266014	rs114173039	52697884	stop_gained	HIGH		0.00139776	0	0.00144092	0	0.00596421	0	3	52731900	rs114173039	p.Arg56Ter	stop gained	2.165e-05
GLT8D1	ENST00000266014	rs144625501	52700339	missense_variant	MODERATE		0.000199681	0.00075643	0	0	0	0
GLT8D1													3	52728866	rs768367491	p.Ile370LysfsTer28	frameshift	6.136e-05
GLT8D1													3	52728868	rs773435993	p.Ile370LysfsTer30	frameshift	8.127e-06
GLT8D1													3	52728893	.	p.Arg362Ter	stop gained	4.063e-06
GLT8D1													3	52728940	.	p.Trp346PhefsTer16	frameshift	4.062e-06
GLT8D1													3	52728951	rs375292016	p.Tyr342Ter	stop gained	7.216e-06
GLT8D1													3	52728998	.	p.Leu327ValfsTer19	frameshift	3.228e-05
GLT8D1													3	52729020	rs763065244	p.Gln319ValfsTer25	frameshift	8.124e-06
GLT8D1													3	52729052	.	c.926-1G>A	splice acceptor	4.064e-06
GLT8D1													3	52729248	.	p.Gln295Ter	stop gained	3.23e-05
GLT8D1													3	52729436	.	c.812+1G>A	splice donor	4.069e-06
GLT8D1													3	52729447	rs776260345	p.Lys267AsnfsTer4	frameshift	4.067e-06
GLT8D1													3	52729447	rs776260345	p.Lys267ThrfsTer9	frameshift	4.067e-06
GLT8D1													3	52729468	.	p.Gln261Ter	stop gained	4.065e-06
GLT8D1													3	52729483	.	p.Gln256Ter	stop gained	4.063e-06
GLT8D1													3	52729486	rs780919696	p.Arg255Ter	stop gained	8.125e-06
GLT8D1													3	52729514	.	p.Phe246SerfsTer16	frameshift	4.062e-06
GLT8D1													3	52729591	.	p.Ile219MetfsTer16	frameshift	4.075e-06
GLT8D1													3	52729942	rs755696406	c.645+2T>G	splice donor	4.075e-06
GLT8D1													3	52729982	.	p.Ala203PhefsTer5	frameshift	3.229e-05
GLT8D1													3	52730308	.	p.Pro158GlnfsTer17	frameshift	1.219e-05
GLT8D1													3	52730557	.	c.447+1G>C	splice donor	4.081e-06
GLT8D1													3	52730571	.	p.Glu145GlyfsTer28	frameshift	4.069e-06
GLT8D1													3	52730629	.	p.Val126AsnfsTer5	frameshift	4.063e-06
GLT8D1													3	52730636	.	p.Tyr123Ter	stop gained	3.232e-05
GLT8D1													3	52730677	rs750325658	c.330-2A>C	splice acceptor	4.08e-06
GLT8D1													3	52731873	.	p.Glu64GlyfsTer10	frameshift	4.062e-06
GLT8D1													3	52731876	rs747867552	p.Gln63ArgfsTer11	frameshift	7.215e-05
GLT8D1													3	52731915	rs769585646	p.Phe50CysfsTer24	frameshift	1.083e-05
GLT8D1													3	52734276	.	c.115+2T>C	splice donor	4.116e-06
GLT8D1													3	52734378	.	c.17-2A>G	splice acceptor	4.071e-06
GTDC1	ENST00000392869	rs116483348	143947088	missense_variant	MODERATE		0.000399361	0.00151286	0	0	0	0
GTDC1	ENST00000392869	rs114602631	143947101	missense_variant	MODERATE		0.00119808	0	0	0.00595238	0	0
GTDC1	ENST00000392869	rs140940814	143947122	missense_variant	MODERATE		0.00119808	0.00226929	0	0	0.00198807	0.00102249
GTDC1	ENST00000392869	rs575778432	143951995	missense_variant	MODERATE		0.000199681	0	0	0	0	0.00102249
GTDC1	ENST00000392869	rs567307761	143952779	missense_variant	MODERATE		0.000199681	0.00075643	0	0	0	0
GTDC1	ENST00000392869	rs148800937	143952803	missense_variant	MODERATE		0.000199681	0	0	0	0.000994036	0
GTDC1	ENST00000392869	rs142141358	143957264	missense_variant	MODERATE		0.000399361	0.00075643	0	0	0	0.00102249
GTDC1	ENST00000392869	rs145583666	143957336	missense_variant	MODERATE		0.000199681	0	0.00144092	0	0	0
GTDC1	ENST00000392869	rs540927247	143970695	missense_variant	MODERATE		0.000199681	0.00075643	0	0	0	0
GTDC1	ENST00000392869	rs565410969	143970748	missense_variant	MODERATE		0.000399361	0	0	0	0	0.00204499
GTDC1	ENST00000392869	rs567523767	144007192	missense_variant	MODERATE		0.000199681	0.00075643	0	0	0	0
GTDC1	ENST00000392869	rs145763899	144007291	missense_variant	MODERATE		0.000599042	0.00075643	0.00144092	0	0.000994036	0
GTDC1	ENST00000392869	rs539233596	144007300	missense_variant	MODERATE		0.00299521	0	0	0	0	0.0153374
GTDC1	ENST00000392869	rs200171546	144007344	missense_variant	MODERATE		0.000199681	0	0.00144092	0	0	0
GTDC1	ENST00000392869	rs116551122	144007360	missense_variant	MODERATE		0.000998403	0.00378215	0	0	0	0
GTDC1	ENST00000392869	rs536703114	144007363	stop_gained	HIGH		0.000199681	0	0	0	0	0.00102249	2	144764930	rs536703114	p.Arg232Ter	stop gained	4.479e-05
GTDC1	ENST00000392869	rs555365177	144007372	missense_variant	MODERATE		0.000199681	0	0	0.000992063	0	0
GTDC1	ENST00000392869	rs573539615	144007377	missense_variant	MODERATE		0.000199681	0.00075643	0	0	0	0
GTDC1	ENST00000392869	rs149430325	144007378	missense_variant	MODERATE		0.000199681	0.00075643	0	0	0	0
GTDC1	ENST00000392869	rs112305340	144007459	missense_variant	MODERATE		0.00379393	0.00075643	0.0115274	0	0.00894632	0.00102249
GTDC1	ENST00000392869	rs202049795	144007468	missense_variant	MODERATE		0.000199681	0	0	0.000992063	0	0
GTDC1	ENST00000392869	rs201214960	144007470	missense_variant	MODERATE		0.000199681	0	0	0	0.000994036	0
GTDC1	ENST00000392869	rs142127850	144007488	missense_variant	MODERATE		0.00219649	0.0075643	0.00144092	0	0	0
GTDC1	ENST00000392869	rs145098096	144007509	missense_variant	MODERATE		0.000399361	0.00151286	0	0	0	0	2	144765076	rs145098096	p.His183IlefsTer2	frameshift	8.822e-06
GTDC1	ENST00000392869	rs116388652	144141890	missense_variant	MODERATE		0.000998403	0.00378215	0	0	0	0
GTDC1	ENST00000392869	rs35741727	144141915	missense_variant	MODERATE		0.0171725	0.0642965	0.00144092	0	0	0
GTDC1	ENST00000392869	rs150475353	144141920	missense_variant	MODERATE		0.000199681	0.00075643	0	0	0	0
GTDC1	ENST00000392869	rs3731958	144141992	missense_variant	MODERATE		0.683706	0.744327	0.710375	0.84127	0.544732	0.563395
GTDC1	ENST00000392869	rs115333974	144142024	missense_variant	MODERATE		0.00599042	0.0219365	0.00144092	0	0	0
GTDC1	ENST00000392869	rs200514742	144145660	missense_variant	MODERATE		0.000199681	0	0	0.000992063	0	0
GTDC1	ENST00000392869	rs116498420	144145690	missense_variant	MODERATE		0.000199681	0	0	0.000992063	0	0
GTDC1	ENST00000392869	rs142181617	144145705	missense_variant	MODERATE		0.000399361	0.00151286	0	0	0	0
GTDC1	ENST00000392869	rs537776346	144145723	missense_variant	MODERATE		0.000199681	0.00075643	0	0	0	0
GTDC1	ENST00000392869	rs115723847	144208651	missense_variant	MODERATE		0.000199681	0.00075643	0	0	0	0
GTDC1	ENST00000392869	rs201946792	144208654	missense_variant	MODERATE		0.000199681	0	0	0	0.000994036	0
GTDC1	ENST00000392869	rs533518401	144208666	missense_variant	MODERATE		0.000199681	0	0	0	0.000994036	0
GTDC1	ENST00000392869	rs116177854	144208718	missense_variant	MODERATE		0.00219649	0	0	0.0109127	0	0
GTDC1	ENST00000392869	rs201229457	144208753	missense_variant	MODERATE		0.000399361	0	0	0	0	0.00204499
GTDC1													2	144704680	rs760758603	p.Trp439GlyfsTer25	frameshift	7.248e-06
GTDC1													2	144714772	rs755200476	p.Gly374Ter	stop gained	1.781e-05
GTDC1													2	144714858	rs777043369	p.Trp345Ter	stop gained	8.261e-06
GTDC1													2	144714906	.	c.986-1delG	splice acceptor	9.695e-05
GTDC1													2	144714908	.	c.986-2A>T	splice acceptor	9.693e-05
GTDC1													2	144728219	rs751755883	c.985+1G>A	splice donor	7.32e-05
GTDC1													2	144728304	rs747957180	p.Phe302LeufsTer4	frameshift	4.064e-06
GTDC1													2	144728329	rs773453481	p.Trp292Ter	stop gained	4.079e-06
GTDC1													2	144728330	.	c.876-1G>A	splice acceptor	4.076e-06
GTDC1													2	144764748	rs199607709	c.875+1G>A	splice donor	3.247e-05
GTDC1													2	144764760	.	p.Val287GlyfsTer18	frameshift	4.405e-06
GTDC1													2	144764776	.	p.Leu283ProfsTer13	frameshift	4.194e-06
GTDC1													2	144764830	rs751295773	p.Gln264IlefsTer2	frameshift	4.08e-06
GTDC1													2	144764860	rs752207510	p.Ser255Ter	stop gained	2.038e-05
GTDC1													2	144764879	.	p.Ser249IlefsTer6	frameshift	8.151e-06
GTDC1													2	144764994	rs748866613	p.Asp210PhefsTer9	frameshift	4.076e-06
GTDC1													2	144765069	rs770508572	p.Lys186GlufsTer6	frameshift	7.584e-06
GTDC1													2	144899478	.	p.Tyr164Ter	stop gained	3.237e-05
GTDC1													2	144899495	rs764287856	p.Lys159GlnfsTer13	frameshift	1.631e-05
GTDC1													2	144899507	rs754043108	p.Ser154ArgfsTer19	frameshift	4.075e-06
GTDC1													2	144899523	rs761892209	p.Arg148GlnfsTer22	frameshift	4.076e-06
GTDC1													2	144899623	rs754010878	c.348-1G>T	splice acceptor	8.207e-06
GTDC1													2	144903167	rs749213572	p.Gln107Ter	stop gained	1.091e-05
GTDC1													2	144903182	rs201500248	p.Gln102Ter	stop gained	0.000178
GTDC1													2	144903269	rs751853707	p.Leu73ThrfsTer7	frameshift	8.179e-06
GTDC1													2	144903289	.	p.Ser66Ter	stop gained	4.115e-06
GTDC1													2	144903307	.	c.180-1G>C	splice acceptor	4.157e-06
GTDC1													2	144903308	rs746650133	c.180-2A>G	splice acceptor	1.662e-05
GTDC1													2	144966230	.	p.Trp40GlyfsTer31	frameshift	4.067e-06
GTDC1													2	144966275	rs752090689	p.Leu25Ter	stop gained	4.335e-05
GTDC1													2	144966279	rs777561865	p.Glu24Ter	stop gained	7.727e-05
GTDC1													2	144966306	.	p.Lys15Ter	stop gained	4.068e-06
GTDC1													2	144969148	.	c.-88-2A>C	splice acceptor	3.23e-05
GXYLT1	ENST00000398675	rs553450900	42087812	missense_variant	MODERATE		0.000199681	0	0.00144092	0	0	0
GXYLT1	ENST00000398675	rs200923104	42087884	missense_variant	MODERATE		0.000199681	0	0	0	0.000994036	0
GXYLT1	ENST00000398675	rs558061830	42087922	missense_variant	MODERATE		0.000798722	0	0	0.00396825	0	0	12	42481724	rs558061830	p.Arg396ValfsTer4	frameshift	4.76e-06
GXYLT1	ENST00000398675	rs143025715	42097453	missense_variant	MODERATE		0.000599042	0.00151286	0	0	0.000994036	0
GXYLT1	ENST00000398675	rs150955647	42097996	missense_variant	MODERATE		0.000798722	0.00302572	0	0	0	0
GXYLT1	ENST00000398675	rs550671161	42105836	missense_variant	MODERATE		0.000199681	0	0	0.000992063	0	0
GXYLT1	ENST00000398675	rs61756690	42106009	missense_variant	MODERATE		0.000399361	0.00151286	0	0	0	0
GXYLT1	ENST00000398675	rs199982685	42109654	missense_variant	MODERATE		0.000199681	0.00075643	0	0	0	0
GXYLT1	ENST00000398675	rs536740619	42109672	missense_variant	MODERATE		0.000399361	0	0	0.00198413	0	0
GXYLT1	ENST00000398675	rs532906754	42119115	missense_variant	MODERATE		0.000199681	0	0	0	0.000994036	0
GXYLT1	ENST00000398675	rs576595827	42129772	missense_variant	MODERATE		0.000199681	0	0	0	0	0.00102249
GXYLT1	ENST00000398675	rs548968587	42144432	missense_variant	MODERATE		0.000199681	0	0	0	0.000994036	0
GXYLT1	ENST00000398675	rs549907912	42144455	inframe_deletion	MODERATE		0.00898562	0.0272315	0.00288184	0.000992063	0.00497018	0.00102249
GXYLT1	ENST00000398675	rs560905337	42144472	missense_variant	MODERATE		0.000399361	0	0	0	0.00198807	0
GXYLT1	ENST00000398675	rs547317637	42144640	missense_variant	MODERATE		0.000199681	0.00075643	0	0	0	0
GXYLT1													12	42481588	rs761717931	p.Ala434Asp	frameshift	8.519e-06
GXYLT1													12	42481624	rs765184305	p.Arg430LysfsTer49	frameshift	7.334e-06
GXYLT1													12	42481657	.	p.Tyr418Ter	stop gained	4.114e-06
GXYLT1													12	42481657	.	p.Tyr418Ter	stop gained	3.234e-05
GXYLT1													12	42481714	.	p.Leu399PhefsTer80	frameshift	3.231e-05
GXYLT1													12	42491331	rs764193650	p.Gly359GlufsTer28	frameshift	4.085e-06
GXYLT1													12	42491713	rs771641751	p.Pro329GlnfsTer57	frameshift	4.345e-06
GXYLT1													12	42491726	.	p.Phe326SerfsTer2	frameshift	3.23e-05
GXYLT1													12	42491817	.	p.Arg295Ter	stop gained	1.096e-05
GXYLT1													12	42491827	.	p.Met291ArgfsTer21	frameshift	7.371e-06
GXYLT1													12	42499628	.	p.Arg284SerfsTer7	frameshift	4.102e-06
GXYLT1													12	42499643	.	p.Arg281Ter	stop gained	1.635e-05
GXYLT1													12	42499660	rs765096099	p.Met275AsnfsTer16	frameshift	4.069e-06
GXYLT1													12	42499730	rs77940338	p.Arg252Ter	stop gained	4.064e-06
GXYLT1													12	42499815	rs750293240	p.Leu223PhefsTer5	frameshift	6.582e-05
GXYLT1													12	42503414	rs775524566	p.Trp189Ter	stop gained	4.292e-06
GXYLT1													12	42503449	rs750735967	p.Tyr177ProfsTer7	frameshift	4.395e-06
GXYLT1													12	42512816	.	p.Ser158ValfsTer23	frameshift	4.065e-06
GXYLT1													12	42512820	.	p.His156SerfsTer2	frameshift	4.064e-06
GXYLT1													12	42512941	rs754148928	p.Met116AsnfsTer10	frameshift	4.063e-06
GXYLT1													12	42523635	rs750477571	p.Cys81ValfsTer12	frameshift	4.067e-06
GXYLT1													12	42523654	.	c.222-1G>A	splice acceptor	7.234e-06
GXYLT1													12	42538227	.	c.221+1G>C	splice donor	3.285e-05
GXYLT1													12	42538400	.	p.Cys17AlafsTer41	frameshift	3.285e-05
GXYLT1													12	42538419	rs755680588	p.Cys11ProfsTer72	frameshift	1.116e-05
KDELC1	ENST00000376004	rs200714768	102784511	missense_variant,splice_region_variant	MODERATE		0.000199681	0	0.00144092	0	0	0
KDELC1	ENST00000376004	rs561023980	102786285	missense_variant	MODERATE		0.000199681	0	0	0.000992063	0	0
KDELC1	ENST00000376004	rs143926182	102786302	missense_variant	MODERATE		0.000199681	0	0	0	0.000994036	0
KDELC1	ENST00000376004	rs543216989	102786325	missense_variant	MODERATE		0.000199681	0	0	0	0	0.00102249
KDELC1	ENST00000376004	rs565108399	102786332	missense_variant	MODERATE		0.000199681	0	0	0	0	0.00102249
KDELC1	ENST00000376004	rs558079300	102789056	missense_variant	MODERATE		0.000199681	0	0	0	0	0.00102249
KDELC1	ENST00000376004	rs544524093	102789220	missense_variant,splice_region_variant	MODERATE		0.000199681	0	0	0	0	0.00102249
KDELC1	ENST00000376004	rs544242271	102790902	missense_variant,splice_region_variant	MODERATE		0.000199681	0.00075643	0	0	0	0
KDELC1	ENST00000376004	rs181733080	102790936	missense_variant	MODERATE		0.000199681	0.00075643	0	0	0	0
KDELC1	ENST00000376004	rs578002041	102791022	missense_variant	MODERATE		0.000199681	0	0	0	0.000994036	0
KDELC1	ENST00000376004	rs7981609	102791046	missense_variant	MODERATE		0.00798722	0.0295008	0.00144092	0	0	0
KDELC1	ENST00000376004	rs560256241	102791068	missense_variant	MODERATE		0.000199681	0	0	0.000992063	0	0
KDELC1	ENST00000376004	rs199666817	102791103	missense_variant	MODERATE		0.000199681	0	0	0	0.000994036	0
KDELC1	ENST00000376004	rs571230180	102791285	missense_variant	MODERATE		0.000199681	0	0	0	0	0.00102249
KDELC1	ENST00000376004	rs141519999	102791315	missense_variant	MODERATE		0.00119808	0	0.00144092	0	0	0.00511247
KDELC1	ENST00000376004	rs201736290	102791327	missense_variant	MODERATE		0.000199681	0	0	0.000992063	0	0
KDELC1	ENST00000376004	rs534373765	102791348	missense_variant	MODERATE		0.000199681	0.00075643	0	0	0	0
KDELC1	ENST00000376004	rs201194288	102791375	missense_variant	MODERATE		0.000199681	0.00075643	0	0	0	0
KDELC1	ENST00000376004	rs148677512	102793750	missense_variant	MODERATE		0.000199681	0	0.00144092	0	0	0
KDELC1	ENST00000376004	rs377039971	102793783	missense_variant	MODERATE		0.000199681	0.00075643	0	0	0	0
KDELC1	ENST00000376004	rs1047740	102796852	missense_variant	MODERATE		0.417532	0.726929	0.275216	0.482143	0.23161	0.224949
KDELC1	ENST00000376004	rs201564575	102796872	missense_variant	MODERATE		0.000199681	0	0	0.000992063	0	0
KDELC1	ENST00000376004	rs573717053	102796882	missense_variant	MODERATE		0.000599042	0	0	0	0	0.00306748
KDELC1	ENST00000376004	rs200980571	102796969	missense_variant	MODERATE		0.000199681	0	0	0	0.000994036	0
KDELC1	ENST00000376004	rs575962766	102796990	missense_variant	MODERATE		0.000199681	0	0	0	0	0.00102249
KDELC1	ENST00000376004	rs146606775	102796996	missense_variant	MODERATE		0.000199681	0.00075643	0	0	0	0
KDELC1	ENST00000376004	rs199620095	102798508	missense_variant	MODERATE		0.000199681	0.00075643	0	0	0	0
KDELC1	ENST00000376004	rs76001815	102798641	missense_variant	MODERATE		0.000199681	0	0	0.000992063	0	0
KDELC1	ENST00000376004	rs140162123	102798649	missense_variant	MODERATE		0.000199681	0	0	0.000992063	0	0
KDELC1	ENST00000376004	rs201869740	102798663	missense_variant	MODERATE		0.000199681	0.00075643	0	0	0	0
KDELC1													13	103436863	.	c.1492-1G>A	splice acceptor	4.21e-06
KDELC1													13	103438653	rs755276952	p.Arg474Ter	stop gained	4.061e-06
KDELC1													13	103438668	.	p.Ser469ValfsTer9	frameshift	4.061e-06
KDELC1													13	103441429	rs755973923	p.Ile409ThrfsTer4	frameshift	1.218e-05
KDELC1													13	103441441	rs747855151	p.Trp405Ter	stop gained	4.061e-06
KDELC1													13	103441473	rs777561219	p.Tyr395LeufsTer3	frameshift	1.082e-05
KDELC1													13	103441487	rs776097408	p.Gln390Ter	stop gained	4.062e-06
KDELC1													13	103441568	.	p.Lys363Ter	frameshift	3.229e-05
KDELC1													13	103441572	.	c.1084-1G>T	splice acceptor	4.078e-06
KDELC1													13	103443310	rs749199084	p.Lys341AsnfsTer11	frameshift	8.123e-06
KDELC1													13	103443358	rs761604887	p.His326ThrfsTer16	frameshift	4.061e-06
KDELC1													13	103443406	rs139280225	p.Arg310Ter	stop gained	8.123e-06
KDELC1													13	103443607	.	c.845+1G>A	splice donor	8.483e-06
KDELC1													13	103443717	rs745409332	p.Lys244AsnfsTer22	frameshift	0.0001382
KDELC1													13	103443733	.	p.Pro240LeufsTer27	frameshift	4.152e-06
KDELC1													13	103443776	.	p.Lys226SerfsTer11	frameshift	4.649e-06
KDELC1													13	103445690	.	c.672+1G>T	splice donor	4.131e-06
KDELC1													13	103445712	rs771681720	p.Leu218HisfsTer7	frameshift	6.516e-05
KDELC1													13	103445770	rs755980455	c.595-2A>C	splice acceptor	4.168e-06
KDELC1													13	103445969	rs774669534	p.Tyr192Ter	stop gained	4.062e-06
KDELC1													13	103445995	.	p.Gly184Ter	stop gained	3.228e-05
KDELC1													13	103446105	.	p.Trp147Ter	stop gained	1.218e-05
KDELC1													13	103446122	rs762247243	p.Leu141AlafsTer3	frameshift	4.061e-06
KDELC1													13	103446127	.	p.Cys139SerfsTer5	frameshift	4.061e-06
KDELC1													13	103446142	rs772193403	p.Glu135Ter	stop gained	4.061e-06
KDELC1													13	103449152	rs771056549	c.388+2T>G	splice donor	4.114e-06
KDELC1													13	103449152	rs771056549	c.388+2T>C	splice donor	8.228e-06
KDELC1													13	103449268	rs758737818	p.Arg92Ter	stop gained	1.804e-05
KDELC1													13	103449280	rs747261442	p.Gln88Ter	stop gained	4.062e-06
KDELC1													13	103449301	.	p.Gln81Ter	stop gained	4.062e-06
KDELC1													13	103450864	rs764684810	p.Gln53Ter	stop gained	4.102e-06
ST3GAL1	ENST00000521180	rs149294559	133459792	missense_variant	MODERATE		0.00119808	0.00151286	0.00144092	0.000992063	0.00198807	0
ST3GAL1	ENST00000521180	rs555635723	133461930	missense_variant	MODERATE		0.000199681	0	0	0	0	0.00102249
ST3GAL1	ENST00000521180	rs554614714	133463449	missense_variant	MODERATE		0.000199681	0	0	0	0	0.00102249
ST3GAL1	ENST00000521180	rs563064267	133464799	missense_variant	MODERATE		0.000199681	0	0	0.000992063	0	0
ST3GAL1	ENST00000521180	rs201203080	133464940	missense_variant	MODERATE		0.000199681	0	0	0	0.000994036	0
ST3GAL1	ENST00000521180	rs145826176	133465967	missense_variant	MODERATE		0.000199681	0	0	0.000992063	0	0
ST3GAL1	ENST00000521180	rs199925387	133465990	missense_variant	MODERATE		0.000199681	0.00075643	0	0	0	0
ST3GAL1	ENST00000521180	rs554381415	133465999	missense_variant	MODERATE		0.000199681	0.00075643	0	0	0	0
ST3GAL1	ENST00000521180	rs572584324	133466057	missense_variant	MODERATE		0.000199681	0.00075643	0	0	0	0
ST3GAL1	ENST00000521180	rs116342938	133466065	missense_variant	MODERATE		0.0229633	0.0597579	0.0216138	0	0.0139165	0.00715746
ST3GAL1	ENST00000521180	rs145673420	133466081	missense_variant	MODERATE		0.000199681	0	0	0.000992063	0	0
ST3GAL1	ENST00000521180	rs147550550	133466089	missense_variant,splice_region_variant	MODERATE		0.000199681	0.00075643	0	0	0	0
ST3GAL1	ENST00000521180	rs151164719	133475753	missense_variant	MODERATE		0.000599042	0	0.00144092	0	0.00198807	0
ST3GAL1	ENST00000521180	rs142100792	133475754	missense_variant	MODERATE		0.00439297	0.015885	0.00144092	0	0	0
ST3GAL1	ENST00000521180	rs200639488	133475763	missense_variant	MODERATE		0.000399361	0	0	0.00198413	0	0
ST3GAL1	ENST00000521180	rs199767300	133475783	missense_variant	MODERATE		0.000399361	0	0	0.00198413	0	0
ST3GAL1	ENST00000521180	rs542825745	133475798	missense_variant	MODERATE		0.000199681	0	0	0	0	0.00102249
ST3GAL1	ENST00000521180	rs201652037	133475829	missense_variant	MODERATE		0.000199681	0	0	0	0.000994036	0
ST3GAL1	ENST00000521180	rs201300168	133475899	missense_variant	MODERATE		0.000199681	0	0	0.000992063	0	0
ST3GAL1	ENST00000521180	rs150112189	133475925	missense_variant	MODERATE		0.00658946	0.0219365	0.00576369	0	0	0
ST3GAL1	ENST00000521180	rs73359235	133475978	missense_variant	MODERATE		0.0263578	0.0922844	0.0115274	0	0.00198807	0
ST3GAL1													8	134474126	.	p.Cys281AlafsTer44	frameshift	4.062e-06
ST3GAL1													8	134474174	rs139525153	p.Arg265Ter	stop gained	4.061e-06
ST3GAL1													8	134474238	.	c.730-1G>C	splice acceptor	4.063e-06
ST3GAL1													8	134477102	rs768996976	p.Asp200GlufsTer43	frameshift	4.062e-06
ST3GAL1													8	134478335	rs374095413	c.307-2A>G	splice acceptor	4.117e-06
ST3GAL1													8	134558171	.	c.-784-2A>G	splice acceptor	3.228e-05
ST3GAL2	ENST00000393640	rs573917099	70381699	missense_variant	MODERATE		0.000199681	0.00075643	0	0	0	0
ST3GAL2	ENST00000393640	rs541204764	70381720	missense_variant	MODERATE		0.000199681	0	0	0	0	0.00102249
ST3GAL2	ENST00000393640	rs200912487	70381724	missense_variant	MODERATE		0.000199681	0.00075643	0	0	0	0
ST3GAL2	ENST00000393640	rs575217863	70382829	missense_variant	MODERATE		0.000199681	0.00075643	0	0	0	0
ST3GAL2	ENST00000393640	rs114603834	70383206	missense_variant	MODERATE		0.00539137	0.0196672	0.00144092	0	0	0
ST3GAL2	ENST00000393640	rs534174102	70383237	splice_acceptor_variant	HIGH		0.000199681	0	0	0.000992063	0	0
ST3GAL2	ENST00000393640	rs534788834	70388437	missense_variant	MODERATE		0.000199681	0	0	0	0.000994036	0
ST3GAL2	ENST00000393640	rs553053455	70388491	missense_variant	MODERATE		0.000199681	0.00075643	0	0	0	0
ST3GAL2	ENST00000393640	rs142578999	70388530	missense_variant	MODERATE		0.000199681	0	0	0	0.000994036	0
ST3GAL2	ENST00000393640	rs540400494	70395001	missense_variant	MODERATE		0.000199681	0.00075643	0	0	0	0
ST3GAL2	ENST00000393640	rs571163933	70398202	missense_variant	MODERATE		0.000199681	0	0	0.000992063	0	0
ST3GAL2	ENST00000393640	rs532088665	70398214	missense_variant	MODERATE		0.000199681	0.00075643	0	0	0	0
ST3GAL2	ENST00000393640	rs201671366	70398245	missense_variant	MODERATE		0.000199681	0	0	0.000992063	0	0
ST3GAL2	ENST00000393640	rs535645899	70398284	missense_variant	MODERATE		0.000199681	0	0	0	0	0.00102249
ST3GAL2	ENST00000393640	rs557779742	70398334	missense_variant	MODERATE		0.000199681	0.00075643	0	0	0	0
ST3GAL2	ENST00000393640	rs576022031	70398365	missense_variant	MODERATE		0.000199681	0	0	0	0	0.00102249
ST3GAL2	ENST00000393640	rs556160118	70398389	missense_variant	MODERATE		0.000199681	0.00075643	0	0	0	0
ST3GAL2	ENST00000393640	rs574593500	70398391	missense_variant	MODERATE		0.000199681	0	0	0.000992063	0	0
ST3GAL2	ENST00000393640	rs377720141	70398507	missense_variant	MODERATE		0.000599042	0	0	0	0	0.00306748
ST3GAL2													16	70415674	rs770333834	p.Gly324ArgfsTer139	frameshift	4.064e-06
ST3GAL2													16	70415681	rs773486474	p.Lys322ArgfsTer134	frameshift	7.221e-06
ST3GAL2													16	70417110	rs767183092	p.Arg248Ter	stop gained	4.119e-06
ST3GAL2													16	70422450	.	c.534-1G>C	splice acceptor	3.23e-05
ST3GAL2													16	70432220	rs755183165	p.Cys72ValfsTer42	frameshift	4.092e-06
ST3GAL2													16	70432401	.	p.Ser11ArgfsTer75	frameshift	4.235e-06
ST3GAL4	ENST00000526727	rs528933775	126406165	missense_variant	MODERATE		0.000199681	0.00075643	0	0	0	0
ST3GAL4	ENST00000526727	rs200880433	126406511	missense_variant	MODERATE		0.000199681	0	0.00144092	0	0	0
ST3GAL4	ENST00000526727	rs201731337	126408109	missense_variant	MODERATE		0.000199681	0.00075643	0	0	0	0
ST3GAL4	ENST00000526727	rs534241031	126408167	missense_variant	MODERATE		0.000599042	0	0	0	0	0.00306748
ST3GAL4	ENST00000526727	rs143878003	126408402	missense_variant	MODERATE		0.00119808	0.00378215	0	0	0.000994036	0
ST3GAL4	ENST00000526727	rs184622034	126409349	missense_variant	MODERATE		0.000199681	0	0	0.000992063	0	0
ST3GAL4	ENST00000526727	rs188895263	126409398	missense_variant	MODERATE		0.000399361	0	0	0.000992063	0.000994036	0
ST3GAL4	ENST00000526727	rs200936445	126413562	missense_variant	MODERATE		0.000199681	0	0	0	0.000994036	0
ST3GAL4	ENST00000526727	rs565216375	126413582	stop_gained	HIGH		0.000199681	0.00075643	0	0	0	0	11	126283477	rs565216375	p.Tyr283Ter	stop gained	4.061e-06
ST3GAL4	ENST00000526727	rs550860098	126413589	missense_variant	MODERATE		0.000199681	0	0	0	0	0.00102249
ST3GAL4	ENST00000526727	rs150658726	126413597	missense_variant	MODERATE		0.000798722	0.00302572	0	0	0	0
ST3GAL4	ENST00000526727	rs184902990	126413646	missense_variant,splice_region_variant	MODERATE		0.000199681	0	0	0.000992063	0	0
ST3GAL4	ENST00000526727	rs202114379	126413647	missense_variant,splice_region_variant	MODERATE		0.000199681	0	0.00144092	0	0	0
ST3GAL4	ENST00000526727	rs143689441	126414004	missense_variant	MODERATE		0.000599042	0	0	0	0.00198807	0.00102249
ST3GAL4													11	126276067	.	c.16+1G>A	splice donor	3.232e-05
ST3GAL4													11	126276369	.	p.Trp7LeufsTer44	frameshift	3.231e-05
ST3GAL4													11	126276433	rs753088020	p.Glu28Ter	stop gained	4.061e-06
ST3GAL4													11	126276454	.	c.101+2T>C	splice donor	1.219e-05
ST3GAL4													11	126277146	rs770146264	c.183-1G>C	splice acceptor	4.061e-06
ST3GAL4													11	126279166	.	p.Arg211Ter	stop gained	4.061e-06
ST3GAL4													11	126279248	.	p.Ile239LeufsTer7	frameshift	4.061e-06
ST3GAL6	ENST00000613264	rs541762902	98732885	missense_variant	MODERATE		0.000199681	0	0	0	0	0.00102249
ST3GAL6	ENST00000613264	rs561882763	98733005	missense_variant	MODERATE		0.000399361	0.00151286	0	0	0	0
ST3GAL6	ENST00000613264	rs555849014	98770920	missense_variant	MODERATE		0.000599042	0	0.00432277	0	0	0
ST3GAL6	ENST00000613264	rs189612709	98773920	missense_variant,splice_region_variant	MODERATE		0.000199681	0	0	0.000992063	0	0
ST3GAL6	ENST00000613264	rs375488242	98773932	missense_variant	MODERATE		0.000199681	0.00075643	0	0	0	0
ST3GAL6	ENST00000613264	rs182541583	98773950	missense_variant	MODERATE		0.000199681	0	0.00144092	0	0	0
ST3GAL6	ENST00000613264	rs150958858	98773978	missense_variant	MODERATE		0.000399361	0.00151286	0	0	0	0
ST3GAL6	ENST00000613264	rs112115496	98784948	missense_variant	MODERATE		0.0301518	0.00680787	0.0158501	0.0297619	0.0447316	0.0572597
ST3GAL6	ENST00000613264	rs188597016	98788094	stop_gained	HIGH		0.000399361	0.00075643	0	0	0.000994036	0	3	98506938	rs188597016	p.Arg164Ter	stop gained	0.0002713
ST3GAL6	ENST00000613264	rs574261623	98788372	missense_variant	MODERATE		0.000199681	0.00075643	0	0	0	0
ST3GAL6	ENST00000613264	rs536572554	98788410	missense_variant	MODERATE		0.000199681	0.00075643	0	0	0	0
ST3GAL6	ENST00000613264	rs139176278	98788434	missense_variant	MODERATE		0.000399361	0.00151286	0	0	0	0
ST3GAL6	ENST00000613264	rs570812758	98791933	missense_variant	MODERATE		0.000199681	0.00075643	0	0	0	0
ST3GAL6	ENST00000613264	rs182426080	98791962	missense_variant	MODERATE		0.000199681	0	0	0.000992063	0	0
ST3GAL6	ENST00000613264	rs140585383	98793679	missense_variant	MODERATE		0.000199681	0	0	0	0	0.00102249
ST3GAL6	ENST00000613264	rs28489284	98793696	missense_variant	MODERATE		0.0463259	0.0726172	0.0201729	0.0297619	0.0447316	0.0480573
ST3GAL6													3	98475211	rs778963940	c.-183-2A>C	splice acceptor	1.514e-05
ST3GAL6													3	98489722	rs780849383	c.90-1G>A	splice acceptor	1.221e-05
ST3GAL6													3	98489748	.	p.Arg39Ter	stop gained	4.067e-06
ST3GAL6													3	98489801	rs759439188	c.167+1G>T	splice donor	8.135e-06
ST3GAL6													3	98491656	.	c.168-1G>A	splice acceptor	8.144e-06
ST3GAL6													3	98492761	rs750140914	c.272-2delA	splice acceptor	4.071e-06
ST3GAL6													3	98492775	rs761826510	p.Arg95Ter	stop gained	3.256e-05
ST3GAL6													3	98492796	rs762859626	p.Ser103LeufsTer2	frameshift	8.143e-06
ST3GAL6													3	98492828	rs781207971	c.335+1G>A	splice donor	4.08e-06
ST3GAL6													3	98503811	.	p.Val121GlyfsTer3	frameshift	4.066e-06
ST3GAL6													3	98503840	rs756252503	p.Lys130ArgfsTer3	frameshift	4.064e-06
ST3GAL6													3	98503848	.	p.Leu132Ter	stop gained	3.232e-05
ST3GAL6													3	98503853	rs777943814	p.Ile136AsnfsTer5	frameshift	9.738e-05
ST3GAL6													3	98503865	rs367958107	p.Tyr139MetfsTer3	frameshift	4.067e-06
ST3GAL6													3	98503885	.	c.431+1G>T	splice donor	4.08e-06
ST3GAL6													3	98506878	rs766721350	c.432-2A>C	splice acceptor	4.106e-06
ST3GAL6													3	98506900	rs375791804	p.Leu151Ter	stop gained	4.078e-06
ST3GAL6													3	98506941	rs746257220	p.Tyr167LeufsTer13	frameshift	4.074e-06
ST3GAL6													3	98506959	rs757665003	p.Ser173PhefsTer7	frameshift	4.074e-05
ST3GAL6													3	98506996	rs779497820	p.Val184GlufsTer2	frameshift	1.222e-05
ST3GAL6													3	98507034	.	p.Trp196CysfsTer6	frameshift	4.101e-06
ST3GAL6													3	98507067	.	c.618+1G>C	splice donor	4.176e-06
ST3GAL6													3	98507230	.	p.Arg227Ter	stop gained	1.089e-05
ST3GAL6													3	98507289	.	p.Phe248SerfsTer7	frameshift	1.252e-05
ST3GAL6													3	98507306	rs776050081		frameshift	8.42e-06
ST3GAL6													3	98510735	rs769565531	p.Ile270MetfsTer10	frameshift	1.219e-05
ST3GAL6													3	98510759	.	p.Gly278ValfsTer23	frameshift	3.227e-05
ST3GAL6													3	98510839	.	c.909+2T>C	splice donor	4.11e-06
ST3GAL6													3	98512518	.	c.910-1G>C	splice acceptor	4.552e-06
ST3GAL6													3	98512597	rs757533634	p.Gln330Ter	stop gained	8.495e-06
ST6GAL1													3	186681571	rs771437030	c.-324-2A>G	splice acceptor	3.23e-05
ST6GAL1													3	186681715	rs573569215	c.-183+1G>A	splice donor	3.229e-05
ST6GAL1													3	186760591	.	p.Tyr34Ter	stop gained	4.063e-06
ST6GAL1													3	186760629	rs749779489	p.Val47GlufsTer10	frameshift	4.061e-06
ST6GAL1													3	186760700	rs748178562	p.His72ProfsTer37	frameshift	8.129e-06
ST6GAL1													3	186760816	.	p.Leu109ArgfsTer9	frameshift	4.063e-06
ST6GAL1													3	186760857	.	p.Tyr122Ter	stop gained	7.221e-06
ST6GAL1													3	186790635	.	c.706-2A>G	splice acceptor	4.061e-06
ST6GAL1													3	186790635	.	c.706-2A>T	splice acceptor	4.061e-06
ST6GAL1													3	186791946	rs765716288	c.805-1G>A	splice acceptor	4.198e-06
ST6GAL1													3	186792068	.	p.Glu310AsnfsTer26	frameshift	4.115e-06
ST6GAL1													3	186793489	rs753744662	p.Tyr374Ter	frameshift	4.061e-06
ST6GAL2	ENST00000409382	rs200325346	106806721	missense_variant	MODERATE		0.000199681	0	0	0.000992063	0	0
ST6GAL2	ENST00000409382	rs34558933	106806737	missense_variant	MODERATE		0.00299521	0	0.00576369	0	0.00894632	0.00204499
ST6GAL2	ENST00000409382	rs567302242	106806933	missense_variant	MODERATE		0.000199681	0.00075643	0	0	0	0
ST6GAL2	ENST00000409382	rs139141184	106830144	missense_variant	MODERATE		0.000798722	0.00302572	0	0	0	0
ST6GAL2	ENST00000409382	rs202006816	106830170	missense_variant	MODERATE		0.000199681	0	0	0	0.000994036	0
ST6GAL2	ENST00000409382	rs144829459	106830209	missense_variant	MODERATE		0.00479233	0.00226929	0.0144092	0	0.00994036	0.00102249
ST6GAL2	ENST00000409382	rs533150647	106834066	missense_variant	MODERATE		0.000199681	0.00075643	0	0	0	0
ST6GAL2	ENST00000409382	rs12615112	106834069	missense_variant	MODERATE		0.255591	0.24357	0.154179	0.492063	0.0775348	0.283231
ST6GAL2	ENST00000409382	rs577158909	106843103	missense_variant	MODERATE		0.000399361	0	0	0	0	0.00204499
ST6GAL2	ENST00000409382	rs371609380	106843262	missense_variant	MODERATE		0.000199681	0.00075643	0	0	0	0
ST6GAL2	ENST00000409382	rs530496847	106843269	missense_variant	MODERATE		0.000199681	0.00075643	0	0	0	0
ST6GAL2	ENST00000409382	rs528424981	106843388	missense_variant	MODERATE		0.000199681	0	0	0	0	0.00102249
ST6GAL2	ENST00000409382	rs143354621	106843404	missense_variant	MODERATE		0.000199681	0	0	0	0	0.00102249
ST6GAL2	ENST00000409382	rs142741001	106843408	missense_variant	MODERATE		0.00199681	0.0075643	0	0	0	0
ST6GAL2	ENST00000409382	rs185101731	106843426	missense_variant	MODERATE		0.000199681	0.00075643	0	0	0	0
ST6GAL2	ENST00000409382	rs537038435	106843451	missense_variant	MODERATE		0.000199681	0	0	0	0	0.00102249
ST6GAL2	ENST00000409382	rs76671923	106843463	missense_variant	MODERATE		0.0177716	0.0620272	0.00864553	0	0.000994036	0
ST6GAL2	ENST00000409382	rs570828111	106843514	missense_variant	MODERATE		0.000199681	0	0	0	0	0.00102249
ST6GAL2	ENST00000409382	rs3796110	106843518	missense_variant	MODERATE		0.140176	0.15053	0.146974	0.136905	0.101392	0.164622
ST6GAL2	ENST00000409382	rs553645667	106843574	missense_variant	MODERATE		0.000399361	0	0	0.00198413	0	0
ST6GAL2	ENST00000409382	rs116003024	106843613	missense_variant	MODERATE		0.00439297	0.0166415	0	0	0	0
ST6GAL2	ENST00000409382	rs202001830	106843637	missense_variant	MODERATE		0.000199681	0	0	0.000992063	0	0
ST6GAL2	ENST00000409382	rs73949785	106843653	missense_variant	MODERATE		0.000199681	0.00075643	0	0	0	0
ST6GAL2	ENST00000409382	rs80079355	106843706	missense_variant	MODERATE		0.0507188	0.175492	0.0216138	0.00496032	0.00198807	0
ST6GAL2	ENST00000409382	rs564025581	106843730	missense_variant	MODERATE		0.000199681	0.00075643	0	0	0	0
ST6GAL2	ENST00000409382	rs562042019	106843742	missense_variant	MODERATE		0.000199681	0.00075643	0	0	0	0
ST6GAL2	ENST00000409382	rs529061058	106843743	missense_variant	MODERATE		0.000199681	0	0.00144092	0	0	0
ST6GAL2	ENST00000409382	rs201439330	106843813	missense_variant	MODERATE		0.000199681	0	0	0	0.000994036	0
ST6GAL2	ENST00000409382	rs146572697	106843879	missense_variant	MODERATE		0.000199681	0	0	0	0.000994036	0
ST6GAL2	ENST00000409382	rs62155507	106843889	missense_variant	MODERATE		0.00519169	0	0.00288184	0	0.0208748	0.00306748
ST6GAL2	ENST00000409382	rs118018738	106843892	missense_variant	MODERATE		0.0367412	0.0302572	0.00288184	0.0545635	0.0119284	0.0766871
ST6GAL2													2	107423174	rs779427786	p.Val517CysfsTer24	frameshift	0.0001155
ST6GAL2													2	107423187	rs746361790	p.Gly513AlafsTer28	frameshift	2.032e-05
ST6GAL2													2	107423312	.	p.Glu470CysfsTer25	frameshift	6.457e-05
ST6GAL2													2	107423356	rs766724524	p.Tyr456Ter	stop gained	4.098e-06
ST6GAL2													2	107446521	.	c.1318+1G>A	splice donor	4.066e-06
ST6GAL2													2	107446573	rs747806776	p.Glu423Ter	stop gained	4.064e-06
ST6GAL2													2	107449020	rs756918869	c.1143+1G>C	splice donor	1.841e-05
ST6GAL2													2	107459652	.	p.Val261AlafsTer59	frameshift	2.064e-05
ST6GAL2													2	107459709	rs758618457	p.Arg242GlyfsTer5	frameshift	4.811e-06
ST6GAL2													2	107459742	.	p.Asp227ProfsTer16	frameshift	4.195e-06
ST6GAL2													2	107459870	.	p.Glu188GlyfsTer30	frameshift	4.061e-06
ST6GAL2													2	107459912	rs768898527	p.Lys174ArgfsTer44	frameshift	8.123e-06
ST6GAL2													2	107459914	rs780585839	p.Lys174ArgfsTer44	frameshift	4.062e-06
ST6GAL2													2	107460015	rs773296782	p.Trp140Ter	stop gained	1.219e-05
ST6GAL2													2	107460081	.	p.Arg118GlufsTer56	frameshift	4.069e-06
ST6GAL2													2	107460096	.	p.Ser113HisfsTer61	frameshift	3.244e-05
ST6GAL2													2	107460166	rs747175732	p.His90MetfsTer84	frameshift	4.117e-06
ST6GAL2													2	107460215	.	p.Leu74ProfsTer34	frameshift	4.207e-06
ST6GAL2													2	107460220	rs768990265	p.Gly73AlafsTer101	frameshift	4.185e-06
ST6GAL2													2	107460377	.	p.Trp19Ter	stop gained	4.246e-06
ST6GAL2													2	107460378	rs776560976	p.Trp19GlyfsTer7	frameshift	4.248e-06
ST6GALNAC1	ENST00000156626	rs371455150	76625376	missense_variant	MODERATE		0.000199681	0	0.00144092	0	0	0
ST6GALNAC1	ENST00000156626	rs145873819	76625377	missense_variant	MODERATE		0.00399361	0.0151286	0	0	0	0
ST6GALNAC1	ENST00000156626	rs183186412	76625400	missense_variant	MODERATE		0.000199681	0.00075643	0	0	0	0
ST6GALNAC1	ENST00000156626	rs545290323	76625451	missense_variant	MODERATE		0.000199681	0	0	0	0.000994036	0
ST6GALNAC1	ENST00000156626	rs559542547	76625490	missense_variant	MODERATE		0.000199681	0	0	0	0	0.00102249
ST6GALNAC1	ENST00000156626	rs148549229	76625491	missense_variant	MODERATE		0.000399361	0	0	0.00198413	0	0
ST6GALNAC1	ENST00000156626	rs566898658	76625501	missense_variant	MODERATE		0.000199681	0	0	0	0	0.00102249
ST6GALNAC1	ENST00000156626	rs200189269	76625526	missense_variant,splice_region_variant	MODERATE		0.000199681	0	0	0.000992063	0	0
ST6GALNAC1	ENST00000156626	rs144687878	76625527	missense_variant,splice_region_variant	MODERATE		0.000199681	0.00075643	0	0	0	0
ST6GALNAC1	ENST00000156626	rs545202208	76625838	missense_variant	MODERATE		0.000199681	0	0	0	0	0.00102249
ST6GALNAC1	ENST00000156626	rs202064484	76625854	missense_variant	MODERATE		0.000199681	0	0.00144092	0	0	0
ST6GALNAC1	ENST00000156626	rs200331134	76625880	missense_variant	MODERATE		0.000199681	0	0	0.000992063	0	0
ST6GALNAC1	ENST00000156626	rs201736626	76626022	stop_gained	HIGH		0.000399361	0.00075643	0	0.000992063	0	0	17	74622104	rs201736626	p.Arg497Ter	stop gained	4.874e-05
ST6GALNAC1	ENST00000156626	rs569353015	76626037	missense_variant	MODERATE		0.000199681	0.00075643	0	0	0	0
ST6GALNAC1	ENST00000156626	rs531716573	76626066	missense_variant	MODERATE		0.000199681	0	0	0.000992063	0	0
ST6GALNAC1	ENST00000156626	rs376555341	76626073	missense_variant	MODERATE		0.000199681	0	0	0	0.000994036	0
ST6GALNAC1	ENST00000156626	rs150096642	76626319	missense_variant	MODERATE		0.000199681	0.00075643	0	0	0	0
ST6GALNAC1	ENST00000156626	rs536267518	76626376	missense_variant	MODERATE		0.000199681	0	0	0	0	0.00102249
ST6GALNAC1	ENST00000156626	rs187513818	76626382	missense_variant	MODERATE		0.000199681	0	0.00144092	0	0	0
ST6GALNAC1	ENST00000156626	rs192529976	76626385	missense_variant	MODERATE		0.000199681	0	0	0	0.000994036	0
ST6GALNAC1	ENST00000156626	rs538778072	76626386	missense_variant	MODERATE		0.000199681	0	0	0.000992063	0	0
ST6GALNAC1	ENST00000156626	rs140300025	76626665	missense_variant	MODERATE		0.000199681	0.00075643	0	0	0	0
ST6GALNAC1	ENST00000156626	rs371360667	76626679	missense_variant	MODERATE		0.000399361	0	0	0.00198413	0	0
ST6GALNAC1	ENST00000156626	rs35948039	76626692	missense_variant	MODERATE		0.0285543	0.0537065	0.0129683	0.000992063	0.0149105	0.0480573
ST6GALNAC1	ENST00000156626	rs200379693	76627080	missense_variant	MODERATE		0.000199681	0	0	0.000992063	0	0
ST6GALNAC1	ENST00000156626	rs547954988	76627100	missense_variant	MODERATE		0.000199681	0	0	0.000992063	0	0
ST6GALNAC1	ENST00000156626	rs140111316	76627191	missense_variant	MODERATE		0.00479233	0.0181543	0	0	0	0
ST6GALNAC1	ENST00000156626	rs569628528	76627208	missense_variant	MODERATE		0.000199681	0	0	0	0	0.00102249
ST6GALNAC1	ENST00000156626	rs538653227	76627217	missense_variant	MODERATE		0.000199681	0	0	0	0	0.00102249
ST6GALNAC1	ENST00000156626	rs548273650	76627218	missense_variant	MODERATE		0.00159744	0	0	0	0	0.00817996
ST6GALNAC1	ENST00000156626	rs148801437	76627465	missense_variant	MODERATE		0.000199681	0.00075643	0	0	0	0
ST6GALNAC1	ENST00000156626	rs201513057	76629013	missense_variant,splice_region_variant	MODERATE		0.000199681	0.00075643	0	0	0	0
ST6GALNAC1	ENST00000156626	rs74672756	76629109	missense_variant	MODERATE		0.000199681	0	0	0	0.000994036	0
ST6GALNAC1	ENST00000156626	rs200069508	76629130	missense_variant	MODERATE		0.000399361	0.00151286	0	0	0	0
ST6GALNAC1	ENST00000156626	rs372958899	76629137	missense_variant	MODERATE		0.000199681	0.00075643	0	0	0	0
ST6GALNAC1	ENST00000156626	rs201999966	76629202	missense_variant	MODERATE		0.000199681	0	0	0	0.000994036	0
ST6GALNAC1	ENST00000156626	rs146469768	76629223	missense_variant	MODERATE		0.00199681	0.00680787	0.00144092	0	0	0
ST6GALNAC1	ENST00000156626	rs146032525	76629224	missense_variant	MODERATE		0.00678914	0.0242057	0.00288184	0	0	0
ST6GALNAC1	ENST00000156626	rs565363235	76629289	inframe_deletion	MODERATE		0.00179712	0	0	0.00892857	0	0	17	74625370	rs565363235	p.Gln185ArgfsTer35	frameshift	4.062e-06
ST6GALNAC1	ENST00000156626	rs138569950	76629319	missense_variant	MODERATE		0.000399361	0.00075643	0	0.000992063	0	0
ST6GALNAC1	ENST00000156626	rs149330472	76629352	missense_variant	MODERATE		0.000998403	0.00378215	0	0	0	0
ST6GALNAC1	ENST00000156626	rs561480981	76629365	missense_variant	MODERATE		0.000399361	0	0	0	0	0.00204499
ST6GALNAC1	ENST00000156626	rs574903283	76629430	missense_variant	MODERATE		0.000199681	0	0.00144092	0	0	0
ST6GALNAC1	ENST00000156626	rs115756441	76629551	missense_variant	MODERATE		0.00459265	0.0151286	0.00432277	0	0	0
ST6GALNAC1	ENST00000156626	rs190507476	76629583	missense_variant	MODERATE		0.000199681	0	0	0.000992063	0	0
ST6GALNAC1	ENST00000156626	rs560333120	76629587	missense_variant	MODERATE		0.000199681	0.00075643	0	0	0	0
ST6GALNAC1	ENST00000156626	rs8077382	76629604	missense_variant	MODERATE		0.0794728	0.139183	0.0619597	0.000992063	0.0924453	0.0787321
ST6GALNAC1	ENST00000156626	rs143927446	76629643	missense_variant	MODERATE		0.000199681	0	0	0.000992063	0	0
ST6GALNAC1	ENST00000156626	rs200466219	76629664	missense_variant	MODERATE		0.000199681	0	0	0	0.000994036	0
ST6GALNAC1	ENST00000156626	rs539964246	76629676	missense_variant	MODERATE		0.000199681	0.00075643	0	0	0	0
ST6GALNAC1	ENST00000156626	rs553287484	76629685	missense_variant	MODERATE		0.000199681	0	0	0	0	0.00102249
ST6GALNAC1	ENST00000156626	rs567058348	76629686	missense_variant	MODERATE		0.000199681	0	0	0	0	0.00102249
ST6GALNAC1	ENST00000156626	rs147277552	76629703	missense_variant	MODERATE		0.000199681	0	0	0.000992063	0	0
ST6GALNAC1	ENST00000156626	rs368078651	76629704	missense_variant	MODERATE		0.00119808	0.00075643	0	0	0	0.00511247
ST6GALNAC1	ENST00000156626	rs542953675	76643508	missense_variant,splice_region_variant	MODERATE		0.000199681	0.00075643	0	0	0	0
ST6GALNAC1	ENST00000156626	rs34722280	76643541	missense_variant	MODERATE		0.00579073	0.02118	0.00144092	0	0	0
ST6GALNAC1	ENST00000156626	rs201643178	76643551	missense_variant	MODERATE		0.000199681	0	0	0	0	0.00102249
ST6GALNAC1	ENST00000156626	rs567472790	76643596	missense_variant	MODERATE		0.000798722	0	0	0.00396825	0	0
ST6GALNAC1													17	74621507	rs144223429	p.Lys570Ter	stop gained	4.061e-06
ST6GALNAC1													17	74621517	rs770048230	p.Asn566ThrfsTer19	frameshift	4.061e-06
ST6GALNAC1													17	74621597	.	p.Gly540TrpfsTer5	frameshift	4.064e-06
ST6GALNAC1													17	74621931	rs762959525	p.Pro519ArgfsTer12	frameshift	5.378e-06
ST6GALNAC1													17	74622086	rs202151074	c.1505+2T>C	splice donor	7.941e-05
ST6GALNAC1													17	74622151	rs759451622	p.Glu481LysfsTer19	frameshift	4.061e-06
ST6GALNAC1													17	74622165	rs767260774	p.Gln476ArgfsTer24	frameshift	4.061e-06
ST6GALNAC1													17	74622370	rs756678918	c.1415+1G>A	splice donor	4.062e-06
ST6GALNAC1													17	74622428	rs772868703	p.Trp453Ter	stop gained	1.804e-05
ST6GALNAC1													17	74622437	.	p.Asp450ThrfsTer10	frameshift	4.063e-06
ST6GALNAC1													17	74622476	rs746073165	c.1312-2A>G	splice acceptor	8.132e-06
ST6GALNAC1													17	74622757	rs746734659	p.Gly429ValfsTer31	frameshift	1.624e-05
ST6GALNAC1													17	74622766	rs527898521	p.Gly426AlafsTer34	frameshift	4.061e-06
ST6GALNAC1													17	74622801	rs777427728	p.Phe413ProfsTer4	frameshift	4.061e-06
ST6GALNAC1													17	74622816	rs753406063	p.Phe410SerfsTer9	frameshift	8.121e-05
ST6GALNAC1													17	74622827	rs756785785	p.Thr406LeufsTer13	frameshift	4.061e-06
ST6GALNAC1													17	74623150	rs540917837	p.Arg391Ter	stop gained	8.293e-05
ST6GALNAC1													17	74623178	rs769919838	p.Gln381ArgfsTer3	frameshift	4.73e-06
ST6GALNAC1													17	74623180	rs770273240	p.Gln381Ter	stop gained	8.561e-05
ST6GALNAC1													17	74623321	rs761602033	c.1001-1G>A	splice acceptor	5.066e-06
ST6GALNAC1													17	74623321	rs761602033	c.1001-3_1001-2delCA	splice acceptor	5.066e-06
ST6GALNAC1													17	74623527	.	p.Pro324ThrfsTer76	frameshift	4.062e-06
ST6GALNAC1													17	74623552	rs761191820	p.Trp315Ter	stop gained	4.061e-06
ST6GALNAC1													17	74623552	rs761191820	p.Glu314GlyfsTer25	frameshift	3.655e-05
ST6GALNAC1													17	74623553	.	p.Trp315Ter	stop gained	8.121e-06
ST6GALNAC1													17	74623558	.	p.Ser313Ter	frameshift	4.061e-06
ST6GALNAC1													17	74623599	rs771048687	p.Asn300ThrfsTer40	frameshift	1.082e-05
ST6GALNAC1													17	74623650	rs760134115	p.Ser282CysfsTer32	frameshift	4.063e-06
ST6GALNAC1													17	74623667	rs761594316	c.832-2A>G	splice acceptor	2.85e-05
ST6GALNAC1													17	74625092	rs764895266	c.831+2T>G	splice donor	5.684e-06
ST6GALNAC1													17	74625093	rs774661691	c.831+1G>A	splice donor	5.678e-06
ST6GALNAC1													17	74625250	rs760454099	p.Pro225HisfsTer27	frameshift	4.061e-06
ST6GALNAC1													17	74625287	.	p.Arg213GlyfsTer7	frameshift	4.061e-06
ST6GALNAC1													17	74625458	rs753801369	p.Trp156Ter	stop gained	8.122e-06
ST6GALNAC1													17	74625465	rs749922790	p.Gln154Ter	stop gained	4.061e-06
ST6GALNAC1													17	74625533	rs753489912	p.Lys131AsnfsTer96	frameshift	1.218e-05
ST6GALNAC1													17	74625537	rs771394533	p.Glu130Ter	stop gained	4.061e-06
ST6GALNAC1													17	74625626	.	p.Asp99GlufsTer128	frameshift	1.083e-05
ST6GALNAC1													17	74625795	rs760443787	c.132-2A>G	splice acceptor	4.092e-06
ST6GALNAC1													17	74639598	rs749947969	p.Lys41AlafsTer11	frameshift	3.255e-05
ST6GALNAC1													17	74639615	rs760223809	p.Lys36Ter	stop gained	8.131e-06
ST6GALNAC1													17	74639615	rs760223809	p.Lys36ArgfsTer99	frameshift	8.131e-06
ST6GALNAC1													17	74639618	rs781681325	p.Ser33TyrfsTer2	frameshift	8.13e-06
ST6GALNAC1													17	74639656	rs770148304	p.Ala22GlyfsTer15	frameshift	2.526e-05
ST6GALNAC4	ENST00000335791	rs150208078	127908399	missense_variant	MODERATE		0.000199681	0.00075643	0	0	0	0
ST6GALNAC4	ENST00000335791	rs563824164	127908424	missense_variant	MODERATE		0.000199681	0.00075643	0	0	0	0
ST6GALNAC4	ENST00000335791	rs577492888	127908495	missense_variant	MODERATE		0.000199681	0.00075643	0	0	0	0
ST6GALNAC4	ENST00000335791	rs199879317	127908502	missense_variant	MODERATE		0.000199681	0	0	0	0.000994036	0
ST6GALNAC4	ENST00000335791	rs143204345	127908534	missense_variant	MODERATE		0.000199681	0.00075643	0	0	0	0
ST6GALNAC4	ENST00000335791	rs202036552	127908553	missense_variant	MODERATE		0.000199681	0.00075643	0	0	0	0
ST6GALNAC4	ENST00000335791	rs565160801	127912319	missense_variant	MODERATE		0.000199681	0	0	0	0.000994036	0
ST6GALNAC4	ENST00000335791	rs200265799	127912376	missense_variant	MODERATE		0.000599042	0	0	0.000992063	0.00198807	0
ST6GALNAC4	ENST00000335791	rs372659334	127912388	missense_variant	MODERATE		0.000199681	0	0	0.000992063	0	0
ST6GALNAC4	ENST00000335791	rs561669195	127912389	missense_variant	MODERATE		0.000399361	0	0	0	0	0.00204499
ST6GALNAC4	ENST00000335791	rs529652229	127912408	missense_variant	MODERATE		0.000199681	0	0	0.000992063	0	0
ST6GALNAC4	ENST00000335791	rs563219900	127912440	missense_variant	MODERATE		0.000199681	0.00075643	0	0	0	0
ST6GALNAC4	ENST00000335791	rs187119628	127912566	stop_gained	HIGH		0.000199681	0	0	0	0.000994036	0	9	130674845	rs187119628	p.Gln105Ter	stop gained	1.233e-05
ST6GALNAC4	ENST00000335791	rs568371964	127912575	missense_variant	MODERATE		0.000199681	0	0	0	0	0.00102249
ST6GALNAC4	ENST00000335791	rs141790807	127912617	missense_variant	MODERATE		0.000199681	0	0.00144092	0	0	0
ST6GALNAC4	ENST00000335791	rs572298513	127912670	missense_variant	MODERATE		0.000199681	0	0	0	0	0.00102249
ST6GALNAC4	ENST00000335791	rs552962709	127914666	missense_variant	MODERATE		0.000199681	0	0	0	0	0.00102249
ST6GALNAC4	ENST00000335791	rs572786397	127914697	missense_variant	MODERATE		0.000199681	0	0	0.000992063	0	0
ST6GALNAC4	ENST00000335791	rs531771238	127914736	missense_variant	MODERATE		0.000998403	0	0	0	0	0.00511247
ST6GALNAC4	ENST00000335791	rs149244569	127914796	missense_variant	MODERATE		0.000998403	0	0.00432277	0	0.00198807	0
ST6GALNAC4													9	130670769	rs758225545	p.Arg271Ter	stop gained	0.0002101
ST6GALNAC4													9	130670856	.	p.Lys242Ter	stop gained	4.265e-06
ST6GALNAC4													9	130672228	.	c.719+2T>G	splice donor	4.084e-06
ST6GALNAC4													9	130672277	.	p.Glu223GlyfsTer34	frameshift	4.071e-06
ST6GALNAC4													9	130672282	.	p.Glu223Ter	stop gained	1.222e-05
ST6GALNAC4													9	130672305	.	p.Trp215Ter	stop gained	4.075e-06
ST6GALNAC4													9	130672333	rs766137736	p.Gln206Ter	stop gained	4.351e-05
ST6GALNAC4													9	130674620	.	p.Gln180Ter	stop gained	4.07e-06
ST6GALNAC4													9	130674728	rs756803578	p.Arg144Ter	stop gained	8.159e-06
ST6GALNAC4													9	130674929	.	p.Ala77ProfsTer28	frameshift	4.489e-06
ST6GALNAC4													9	130674930	.	p.Cys76Ter	stop gained	4.492e-06
ST6GALNAC4													9	130676954	rs748446024	p.Ser60IlefsTer45	frameshift	4.125e-06
ST6GALNAC4													9	130676984	rs772148509	p.Val50GlyfsTer11	frameshift	8.245e-06
ST6GALNAC4													9	130677011	.	p.His41LeufsTer24	frameshift	4.162e-06
ST6GALNAC4													9	130677069	rs760777220	p.Ile22HisfsTer39	frameshift	1.785e-05
ST6GALNAC6	ENST00000373142	rs571694375	127886516	stop_gained	HIGH		0.000199681	0	0	0	0	0.00102249
ST6GALNAC6	ENST00000373142	rs534257491	127886557	missense_variant	MODERATE		0.000199681	0	0.00144092	0	0	0
ST6GALNAC6	ENST00000373142	rs547925936	127886585	missense_variant	MODERATE		0.000798722	0	0	0	0	0.00408998
ST6GALNAC6	ENST00000373142	rs148485455	127886591	missense_variant	MODERATE		0.00399361	0	0.00144092	0	0.0178926	0.00102249
ST6GALNAC6	ENST00000373142	rs199943492	127886696	missense_variant	MODERATE		0.000399361	0	0.00288184	0	0	0
ST6GALNAC6	ENST00000373142	rs556764486	127886723	missense_variant	MODERATE		0.000199681	0	0	0.000992063	0	0
ST6GALNAC6	ENST00000373142	rs201870201	127886783	missense_variant,splice_region_variant	MODERATE		0.000199681	0	0.00144092	0	0	0
ST6GALNAC6	ENST00000373142	rs140558384	127890659	missense_variant	MODERATE		0.000199681	0	0	0	0.000994036	0
ST6GALNAC6	ENST00000373142	rs142159166	127890748	missense_variant	MODERATE		0.000199681	0	0	0.000992063	0	0
ST6GALNAC6	ENST00000373142	rs151187187	127890752	missense_variant	MODERATE		0.000199681	0.00075643	0	0	0	0
ST6GALNAC6	ENST00000373142	rs193112516	127890880	missense_variant	MODERATE		0.000199681	0	0.00144092	0	0	0
ST6GALNAC6	ENST00000373142	rs139501224	127894573	missense_variant	MODERATE		0.000199681	0	0	0	0.000994036	0
ST6GALNAC6	ENST00000373142	rs145007310	127894576	missense_variant	MODERATE		0.000998403	0	0	0	0	0.00511247
ST6GALNAC6	ENST00000373142	rs374857817	127894582	missense_variant	MODERATE		0.000199681	0	0	0	0.000994036	0
ST6GALNAC6	ENST00000373142	rs149685852	127894589	missense_variant	MODERATE		0.000199681	0	0	0	0	0.00102249
ST6GALNAC6	ENST00000373142	rs547892639	127894646	missense_variant	MODERATE		0.000199681	0	0	0	0	0.00102249
ST6GALNAC6	ENST00000373142	rs149599016	127894684	missense_variant	MODERATE		0.000798722	0.00302572	0	0	0	0
ST6GALNAC6	ENST00000373142	rs200583776	127896246	missense_variant	MODERATE		0.000199681	0	0	0	0.000994036	0
ST6GALNAC6	ENST00000373142	rs201861288	127896265	missense_variant	MODERATE		0.000199681	0	0	0.000992063	0	0
ST6GALNAC6	ENST00000373142	rs373832859	127896267	missense_variant	MODERATE		0.000199681	0	0	0	0	0.00102249	9	130658546	rs373832859	p.Arg30AlafsTer5	frameshift	7.217e-06
ST6GALNAC6	ENST00000373142	rs151098507	127896289	stop_gained	HIGH		0.000399361	0.00151286	0	0	0	0	9	130658568	rs151098507	p.Arg24Ter	stop gained	0.0001227
ST6GALNAC6	ENST00000373142	rs151028709	127896291	missense_variant	MODERATE		0.00379393	0	0.0259366	0.000992063	0	0
ST6GALNAC6	ENST00000373142	rs375613508	127896292	missense_variant	MODERATE		0.000399361	0.00151286	0	0	0	0
ST6GALNAC6	ENST00000373142	rs140188958	127896300	missense_variant	MODERATE		0.000998403	0.00378215	0	0	0	0
ST6GALNAC6													9	130649766	rs778647984	p.Cys270AlafsTer107	frameshift	4.16e-06
ST6GALNAC6													9	130649837	rs769016539	p.Trp246Ter	stop gained	4.116e-06
ST6GALNAC6													9	130649853	.	p.Trp241Ter	stop gained	8.302e-06
ST6GALNAC6													9	130653016	rs761646915	p.Arg202Ter	stop gained	1.221e-05
ST6GALNAC6													9	130653043	.	p.Gln193Ter	stop gained	4.076e-06
ST6GALNAC6													9	130656853	rs773399687	p.Arg79Ter	stop gained	4.061e-06
ST6GALNAC6													9	130656971	rs144171411	c.118-1G>A	splice acceptor	1.446e-05
ST6GALNAC6													9	130658542	rs768871112	p.Arg33GlufsTer3	frameshift	4.062e-06
ST6GALNAC6													9	130658543	rs774701261	p.Arg32GlyfsTer4	frameshift	4.062e-06
ST6GALNAC6													9	130658557	rs767687800	p.Leu26ProfsTer9	frameshift	4.062e-06
ST6GALNAC6													9	130658567	rs764018000	p.Arg24AspfsTer12	frameshift	4.064e-06
ST6GALNAC6													9	130660239	rs780809552	p.Ser8GlnfsTer4	frameshift	0.0004848
ST6GALNAC6													9	130660239	rs780809552	p.Ser8ProfsTer29	frameshift	4.216e-06
ST8SIA4	ENST00000231461	rs181265141	100811876	missense_variant	MODERATE		0.000199681	0	0	0	0.000994036	0
ST8SIA4	ENST00000231461	rs200429642	100811897	missense_variant	MODERATE		0.000199681	0	0	0.000992063	0	0
ST8SIA4	ENST00000231461	rs538541858	100856281	missense_variant	MODERATE		0.000798722	0	0	0	0	0.00408998
ST8SIA4	ENST00000231461	rs184109088	100856298	missense_variant	MODERATE		0.000199681	0.00075643	0	0	0	0
ST8SIA4	ENST00000231461	rs553930974	100856379	missense_variant	MODERATE		0.000199681	0.00075643	0	0	0	0
ST8SIA4	ENST00000231461	rs199572556	100886554	missense_variant	MODERATE		0.000399361	0	0	0.00198413	0	0
ST8SIA4	ENST00000231461	rs140658602	100895724	missense_variant	MODERATE		0.00159744	0	0	0.00793651	0	0
ST8SIA4													5	100147774	.	p.Thr286HisfsTer22	frameshift	3.23e-05
ST8SIA4													5	100147835	.	c.798-2A>G	splice acceptor	4.355e-06
ST8SIA4													5	100191887	.	p.Trp239Ter	stop gained	4.066e-06
ST8SIA4													5	100191997	rs374891257	p.Arg203Ter	stop gained	4.068e-06
ST8SIA4													5	100222088	rs777126072	p.Asp153ValfsTer13	frameshift	4.068e-06
ST8SIA4													5	100222147	.	p.Met134IlefsTer19	frameshift	4.066e-06
ST8SIA4													5	100231491	rs778199249	c.114-2A>G	splice acceptor	4.086e-06
ST8SIA4													5	100238546	.	c.113+1G>A	splice donor	4.063e-06
ST8SIA4													5	100238599	rs772033749	p.Lys21Ter	stop gained	4.061e-06
ST8SIA4													5	100238627	.	p.Cys11Ter	stop gained	4.061e-06
ST8SIA6	ENST00000377602	rs191572062	17320900	missense_variant	MODERATE		0.000199681	0.00075643	0	0	0	0
ST8SIA6	ENST00000377602	rs200853425	17321033	missense_variant	MODERATE		0.000199681	0	0.00144092	0	0	0
ST8SIA6	ENST00000377602	rs558237685	17321113	missense_variant	MODERATE		0.000199681	0.00075643	0	0	0	0
ST8SIA6	ENST00000377602	rs577135198	17321125	missense_variant	MODERATE		0.000199681	0	0	0	0	0.00102249
ST8SIA6	ENST00000377602	rs190435399	17321190	missense_variant	MODERATE		0.000199681	0	0.00144092	0	0	0
ST8SIA6	ENST00000377602	rs143744686	17321194	missense_variant	MODERATE		0.00139776	0.00529501	0	0	0	0
ST8SIA6	ENST00000377602	rs148146375	17321202	missense_variant	MODERATE		0.00359425	0.0136157	0	0	0	0
ST8SIA6	ENST00000377602	rs143125437	17321218	missense_variant	MODERATE		0.000199681	0.00075643	0	0	0	0
ST8SIA6	ENST00000377602	rs552007735	17321329	missense_variant	MODERATE		0.000199681	0	0	0	0	0.00102249
ST8SIA6	ENST00000377602	rs182629299	17323146	missense_variant	MODERATE		0.000399361	0.00075643	0.00144092	0	0	0
ST8SIA6	ENST00000377602	rs150777747	17323147	missense_variant	MODERATE		0.00239617	0.00075643	0.00432277	0	0.00795229	0
ST8SIA6	ENST00000377602	rs563935307	17323159	splice_acceptor_variant	HIGH		0.000199681	0	0	0	0	0.00102249
ST8SIA6	ENST00000377602	rs548004666	17327015	missense_variant,splice_region_variant	MODERATE		0.000199681	0	0.00144092	0	0	0
ST8SIA6	ENST00000377602	rs142551167	17327126	missense_variant,splice_region_variant	MODERATE		0.000199681	0	0	0	0.000994036	0
ST8SIA6	ENST00000377602	rs201236481	17331406	splice_donor_variant	HIGH		0.000199681	0	0	0.000992063	0	0
ST8SIA6	ENST00000377602	rs200326045	17331455	missense_variant	MODERATE		0.000199681	0	0	0	0.000994036	0
ST8SIA6	ENST00000377602	rs139179307	17331458	missense_variant	MODERATE		0.000199681	0.00075643	0	0	0	0
ST8SIA6	ENST00000377602	rs149541668	17331464	missense_variant	MODERATE		0.000199681	0	0.00144092	0	0	0
ST8SIA6	ENST00000377602	rs184856056	17331465	missense_variant	MODERATE		0.000199681	0.00075643	0	0	0	0
ST8SIA6	ENST00000377602	rs569366367	17331467	stop_gained	HIGH		0.000199681	0	0	0	0	0.00102249	10	17373466	rs569366367	p.Glu155Ter	stop gained	4.067e-06
ST8SIA6	ENST00000377602	rs577363438	17331507	inframe_deletion	MODERATE		0.000399361	0	0.00288184	0	0	0
ST8SIA6	ENST00000377602	rs574946462	17359541	missense_variant	MODERATE		0.000199681	0.00075643	0	0	0	0
ST8SIA6	ENST00000377602	rs536456856	17359577	missense_variant	MODERATE		0.000199681	0.00075643	0	0	0	0
ST8SIA6	ENST00000377602	rs375777148	17390537	missense_variant	MODERATE		0.000199681	0	0	0	0	0.00102249
ST8SIA6	ENST00000377602	rs45462798	17453620	missense_variant	MODERATE		0.0127796	0.00302572	0.00720461	0.00198413	0.0357853	0.0173824
ST8SIA6	ENST00000377602	rs140398395	17454165	missense_variant	MODERATE		0.0690895	0.167927	0.0648415	0	0.028827	0.0511247
ST8SIA6													10	17362978	rs747229583	p.Lys366Ter	stop gained	4.063e-06
ST8SIA6													10	17362994	rs377440716	p.Tyr360Ter	stop gained	4.064e-06
ST8SIA6													10	17362997	rs775450866	p.Tyr359Ter	stop gained	4.064e-06
ST8SIA6													10	17363001	.	p.His358LeufsTer28	frameshift	4.063e-06
ST8SIA6													10	17363275	rs779358316	p.Leu267SerfsTer25	frameshift	4.075e-06
ST8SIA6													10	17363346	rs766649831	c.729-1G>C	splice acceptor	4.767e-06
ST8SIA6													10	17369002	rs41306915	c.627_635+10delCGTTT...	splice donor	8.914e-06
ST8SIA6													10	17369011	rs761759330	c.635+2T>C	splice donor	4.363e-06
ST8SIA6													10	17369067	.	p.Ile194PhefsTer2	frameshift	4.117e-06
ST8SIA6													10	17373416	rs773958567	p.Met171ValfsTer13	frameshift	4.084e-06
ST8SIA6													10	17373467	rs377694286	p.Tyr154Ter	stop gained	4.068e-06
ST8SIA6													10	17373503	.	p.Ser142PhefsTer11	frameshift	8.167e-06
ST8SIA6													10	17373552	.	c.378-1G>T	splice acceptor	4.243e-06
ST8SIA6													10	17401529	.	p.Glu121Ter	stop gained	7.383e-06
ST8SIA6													10	17401579	rs765788285	p.Leu104PhefsTer49	frameshift	4.183e-06
ST8SIA6													10	17401596	rs780256566	p.Tyr98Ter	stop gained	4.31e-06
ST8SIA6													10	17432547	rs758768401	p.Phe91SerfsTer62	frameshift	8.128e-06
ST8SIA6													10	17432562	rs746706830	p.Tyr86Ter	stop gained	4.062e-06
ST8SIA6													10	17432618	.	c.201-11_201delTCATG...	splice acceptor	4.144e-06
ST8SIA6													10	17495556	.	c.200+2T>G	splice donor	3.324e-05
ST8SIA6													10	17495609	rs778216377	p.Ala50ArgfsTer2	frameshift	9.465e-06
ST8SIA6													10	17495654	rs751826430	p.Ile35AsnfsTer32	frameshift	9.751e-06
