# Supplementary material for: Identification of human glycosyltransferase genes expressed in erythroid cells predicts potential carbohydrate blood group loci
Source: Sci Rep. 2018 Apr 16;8:6040. doi: 10.1038/s41598-018-24445-5 (PMC5902498; doi:10.1038/s41598-018-24445-5)
Supplement: Supplementary file 5 — Supplementary Table 5 [file 41598_2018_24445_MOESM5_ESM.xlsx]

## Sheet: Sheet1
Supplementary Table 5. Fallback transcript identifiers used when no canonical transcript was defined for gene entries in Ensembl.
Gene symbol	Ensembl gene identifier	Ensembl transcript identifier
ABO	ENSG00000175164	ENST00000611156
B3GALT4	ENSG00000235863	ENST00000451237
